# Supplementary material for: Unified and explainable molecular representation learning for imperfectly annotated data from the hypergraph view
Source: Nat Commun. 2025 Sep 30;16:8717. doi: 10.1038/s41467-025-63730-6 (PMC12484882; doi:10.1038/s41467-025-63730-6)
Supplement: Supplementary file 3 — Source Data [file 41467_2025_63730_MOESM3_ESM.xlsx]

## Sheet: Fig4a-Raw-Trace-POSCAR-Ames
Ames	COC1=CC(=O)CC(C)C12Oc1c(Cl)c(OC)cc(OC)c1C2=O
filename	atom_type	x	y	z
POSCAR_pred_interframe0	C	0.347104	0.614828	0.59452
POSCAR_pred_interframe0	O	0.397197	0.570475	0.556689
POSCAR_pred_interframe0	C	0.375653	0.509931	0.528383
POSCAR_pred_interframe0	C	0.316532	0.473515	0.549942
POSCAR_pred_interframe0	C	0.295842	0.413311	0.508845
POSCAR_pred_interframe0	O	0.230876	0.394976	0.513775
POSCAR_pred_interframe0	C	0.345152	0.373018	0.471905
POSCAR_pred_interframe0	C	0.400024	0.423372	0.436634
POSCAR_pred_interframe0	C	0.36894	0.448098	0.371042
POSCAR_pred_interframe0	C	0.426801	0.474212	0.487556
POSCAR_pred_interframe0	O	0.470535	0.439282	0.537649
POSCAR_pred_interframe0	C	0.542616	0.452966	0.527054
POSCAR_pred_interframe0	C	0.588487	0.434167	0.576027
POSCAR_pred_interframe0	Cl	0.577126	0.377635	0.627355
POSCAR_pred_interframe0	C	0.652519	0.47716	0.562185
POSCAR_pred_interframe0	O	0.705766	0.451305	0.596355
POSCAR_pred_interframe0	C	0.76906	0.483749	0.586911
POSCAR_pred_interframe0	C	0.663476	0.527062	0.507512
POSCAR_pred_interframe0	C	0.603256	0.54316	0.469399
POSCAR_pred_interframe0	O	0.605887	0.593351	0.417305
POSCAR_pred_interframe0	C	0.666983	0.634843	0.408683
POSCAR_pred_interframe0	C	0.547238	0.510623	0.476452
POSCAR_pred_interframe0	C	0.479885	0.525698	0.449923
POSCAR_pred_interframe0	O	0.460818	0.562853	0.40362
POSCAR_pred_interframe0	H	0.328204	0.581745	0.645117
POSCAR_pred_interframe0	H	0.379934	0.665365	0.606487
POSCAR_pred_interframe0	H	0.300124	0.629119	0.551125
POSCAR_pred_interframe0	H	0.264611	0.505968	0.561961
POSCAR_pred_interframe0	H	0.330001	0.329582	0.434057
POSCAR_pred_interframe0	H	0.383747	0.343654	0.520813
POSCAR_pred_interframe0	H	0.45588	0.384513	0.423628
POSCAR_pred_interframe0	H	0.340647	0.398744	0.3311
POSCAR_pred_interframe0	H	0.322076	0.492598	0.380414
POSCAR_pred_interframe0	H	0.412806	0.474068	0.333286
POSCAR_pred_interframe0	H	0.794491	0.470141	0.526915
POSCAR_pred_interframe0	H	0.768757	0.547587	0.600423
POSCAR_pred_interframe0	H	0.80939	0.454844	0.629036
POSCAR_pred_interframe0	H	0.714636	0.562204	0.503613
POSCAR_pred_interframe0	H	0.678229	0.667762	0.4652
POSCAR_pred_interframe0	H	0.66404	0.668109	0.357279
POSCAR_pred_interframe0	H	0.716487	0.585554	0.387565
POSCAR_init	C	0.34886	0.611672	0.594108
POSCAR_init	O	0.398098	0.568538	0.552027
POSCAR_init	C	0.373898	0.510751	0.529388
POSCAR_init	C	0.320074	0.474226	0.547945
POSCAR_init	C	0.298457	0.417403	0.507514
POSCAR_init	O	0.238244	0.397584	0.513572
POSCAR_init	C	0.344642	0.373399	0.470704
POSCAR_init	C	0.39758	0.415561	0.443449
POSCAR_init	C	0.370324	0.453001	0.372428
POSCAR_init	C	0.428684	0.470731	0.484881
POSCAR_init	O	0.471331	0.439648	0.535265
POSCAR_init	C	0.548157	0.450589	0.52459
POSCAR_init	C	0.571874	0.430802	0.592367
POSCAR_init	Cl	0.57737	0.38092	0.623001
POSCAR_init	C	0.657144	0.476378	0.550826
POSCAR_init	O	0.705448	0.452538	0.595043
POSCAR_init	C	0.765302	0.487062	0.586622
POSCAR_init	C	0.662217	0.525505	0.510407
POSCAR_init	C	0.601012	0.542675	0.470704
POSCAR_init	O	0.602948	0.591133	0.422761
POSCAR_init	C	0.666603	0.628702	0.406766
POSCAR_init	C	0.542804	0.519408	0.477508
POSCAR_init	C	0.480552	0.525784	0.450323
POSCAR_init	O	0.46204	0.551625	0.409049
POSCAR_init	H	0.331139	0.584797	0.635617
POSCAR_init	H	0.376105	0.6556	0.603357
POSCAR_init	H	0.3078	0.62508	0.556504
POSCAR_init	H	0.270992	0.504038	0.559131
POSCAR_init	H	0.334115	0.338003	0.442712
POSCAR_init	H	0.377908	0.353488	0.505934
POSCAR_init	H	0.448082	0.392993	0.433111
POSCAR_init	H	0.340821	0.401969	0.331828
POSCAR_init	H	0.32882	0.48736	0.377588
POSCAR_init	H	0.4073	0.473229	0.341128
POSCAR_init	H	0.788269	0.472843	0.535896
POSCAR_init	H	0.76616	0.534916	0.592967
POSCAR_init	H	0.802718	0.458231	0.621813
POSCAR_init	H	0.71583	0.561274	0.50137
POSCAR_init	H	0.679462	0.662719	0.464668
POSCAR_init	H	0.674946	0.654241	0.375031
POSCAR_init	H	0.708591	0.593686	0.393249
POSCAR_pred_interframe1	C	0.347194	0.611717	0.591328
POSCAR_pred_interframe1	O	0.389616	0.56944	0.558154
POSCAR_pred_interframe1	C	0.373465	0.510966	0.526402
POSCAR_pred_interframe1	C	0.314362	0.478522	0.539885
POSCAR_pred_interframe1	C	0.297603	0.414205	0.508423
POSCAR_pred_interframe1	O	0.234792	0.395181	0.513304
POSCAR_pred_interframe1	C	0.349395	0.376056	0.474188
POSCAR_pred_interframe1	C	0.399881	0.424573	0.43732
POSCAR_pred_interframe1	C	0.369425	0.450328	0.371917
POSCAR_pred_interframe1	C	0.424833	0.474691	0.484574
POSCAR_pred_interframe1	O	0.472513	0.44166	0.53072
POSCAR_pred_interframe1	C	0.540512	0.460108	0.530205
POSCAR_pred_interframe1	C	0.588258	0.443694	0.567564
POSCAR_pred_interframe1	Cl	0.576489	0.375822	0.630169
POSCAR_pred_interframe1	C	0.652626	0.476274	0.556428
POSCAR_pred_interframe1	O	0.708914	0.456033	0.59314
POSCAR_pred_interframe1	C	0.773623	0.483869	0.586003
POSCAR_pred_interframe1	C	0.661906	0.528048	0.508724
POSCAR_pred_interframe1	C	0.602918	0.546773	0.470627
POSCAR_pred_interframe1	O	0.611993	0.591214	0.422425
POSCAR_pred_interframe1	C	0.670063	0.629952	0.408841
POSCAR_pred_interframe1	C	0.544566	0.512387	0.478591
POSCAR_pred_interframe1	C	0.478869	0.521231	0.455297
POSCAR_pred_interframe1	O	0.463192	0.562858	0.407958
POSCAR_pred_interframe1	H	0.328647	0.584384	0.643422
POSCAR_pred_interframe1	H	0.378729	0.664781	0.607155
POSCAR_pred_interframe1	H	0.301749	0.629095	0.55356
POSCAR_pred_interframe1	H	0.267291	0.503554	0.563464
POSCAR_pred_interframe1	H	0.32946	0.33009	0.436531
POSCAR_pred_interframe1	H	0.38219	0.342657	0.517469
POSCAR_pred_interframe1	H	0.451841	0.386862	0.421806
POSCAR_pred_interframe1	H	0.342452	0.402538	0.332865
POSCAR_pred_interframe1	H	0.323178	0.491786	0.381079
POSCAR_pred_interframe1	H	0.412028	0.473885	0.333633
POSCAR_pred_interframe1	H	0.794368	0.470649	0.529426
POSCAR_pred_interframe1	H	0.770298	0.545035	0.601593
POSCAR_pred_interframe1	H	0.810162	0.456008	0.628111
POSCAR_pred_interframe1	H	0.710454	0.556834	0.50219
POSCAR_pred_interframe1	H	0.680486	0.665981	0.458382
POSCAR_pred_interframe1	H	0.66282	0.670935	0.359899
POSCAR_pred_interframe1	H	0.716483	0.59055	0.389309
POSCAR_relaxed	C	0.350036	0.610983	0.58831
POSCAR_relaxed	O	0.397135	0.571777	0.552123
POSCAR_relaxed	C	0.376364	0.511326	0.525532
POSCAR_relaxed	C	0.314993	0.484937	0.533637
POSCAR_relaxed	C	0.298298	0.417568	0.507454
POSCAR_relaxed	O	0.241596	0.395473	0.515848
POSCAR_relaxed	C	0.352695	0.376935	0.474258
POSCAR_relaxed	C	0.402698	0.421772	0.43713
POSCAR_relaxed	C	0.369988	0.450528	0.373866
POSCAR_relaxed	C	0.430546	0.475103	0.48595
POSCAR_relaxed	O	0.472311	0.440216	0.534704
POSCAR_relaxed	C	0.535849	0.465473	0.528493
POSCAR_relaxed	C	0.589964	0.444757	0.566498
POSCAR_relaxed	Cl	0.579246	0.383128	0.626108
POSCAR_relaxed	C	0.652766	0.474554	0.555358
POSCAR_relaxed	O	0.704492	0.451924	0.594355
POSCAR_relaxed	C	0.768394	0.481909	0.586191
POSCAR_relaxed	C	0.659382	0.524532	0.505938
POSCAR_relaxed	C	0.604393	0.545227	0.467723
POSCAR_relaxed	O	0.605737	0.592605	0.418842
POSCAR_relaxed	C	0.666881	0.62682	0.407062
POSCAR_relaxed	C	0.543589	0.514493	0.480567
POSCAR_relaxed	C	0.478178	0.52386	0.451077
POSCAR_relaxed	O	0.464949	0.563674	0.406886
POSCAR_relaxed	H	0.332981	0.584567	0.633108
POSCAR_relaxed	H	0.375151	0.65686	0.604325
POSCAR_relaxed	H	0.307781	0.62508	0.5565
POSCAR_relaxed	H	0.274945	0.508887	0.561008
POSCAR_relaxed	H	0.329365	0.341666	0.439402
POSCAR_relaxed	H	0.377816	0.347617	0.513154
POSCAR_relaxed	H	0.443976	0.38946	0.420663
POSCAR_relaxed	H	0.345502	0.410936	0.344983
POSCAR_relaxed	H	0.332401	0.488599	0.385319
POSCAR_relaxed	H	0.407434	0.472971	0.340897
POSCAR_relaxed	H	0.788068	0.472902	0.535908
POSCAR_relaxed	H	0.766691	0.535432	0.597564
POSCAR_relaxed	H	0.80257	0.458405	0.621869
POSCAR_relaxed	H	0.707792	0.547194	0.497193
POSCAR_relaxed	H	0.683368	0.653768	0.451777
POSCAR_relaxed	H	0.658111	0.663717	0.367631
POSCAR_relaxed	H	0.705568	0.592367	0.389366
POSCAR_pred_interframe2	C	0.347665	0.610313	0.590521
POSCAR_pred_interframe2	O	0.393754	0.568208	0.558145
POSCAR_pred_interframe2	C	0.374841	0.508907	0.528752
POSCAR_pred_interframe2	C	0.312995	0.480003	0.535562
POSCAR_pred_interframe2	C	0.296658	0.416348	0.508262
POSCAR_pred_interframe2	O	0.23767	0.394444	0.511841
POSCAR_pred_interframe2	C	0.350466	0.377088	0.473334
POSCAR_pred_interframe2	C	0.399859	0.422716	0.437106
POSCAR_pred_interframe2	C	0.369684	0.449916	0.373092
POSCAR_pred_interframe2	C	0.427131	0.474345	0.486553
POSCAR_pred_interframe2	O	0.471423	0.439601	0.534761
POSCAR_pred_interframe2	C	0.538529	0.461531	0.529688
POSCAR_pred_interframe2	C	0.590512	0.44575	0.56781
POSCAR_pred_interframe2	Cl	0.57767	0.378054	0.627934
POSCAR_pred_interframe2	C	0.653341	0.476108	0.554794
POSCAR_pred_interframe2	O	0.706729	0.454764	0.594289
POSCAR_pred_interframe2	C	0.770342	0.483284	0.585738
POSCAR_pred_interframe2	C	0.660646	0.526081	0.508175
POSCAR_pred_interframe2	C	0.602961	0.545419	0.470533
POSCAR_pred_interframe2	O	0.609311	0.591117	0.418201
POSCAR_pred_interframe2	C	0.667884	0.627722	0.409598
POSCAR_pred_interframe2	C	0.544446	0.513196	0.480909
POSCAR_pred_interframe2	C	0.478647	0.522206	0.454288
POSCAR_pred_interframe2	O	0.463714	0.561665	0.409966
POSCAR_pred_interframe2	H	0.329238	0.584457	0.637591
POSCAR_pred_interframe2	H	0.378009	0.65845	0.605172
POSCAR_pred_interframe2	H	0.304796	0.624631	0.556459
POSCAR_pred_interframe2	H	0.272249	0.504408	0.563003
POSCAR_pred_interframe2	H	0.32977	0.33806	0.439214
POSCAR_pred_interframe2	H	0.379038	0.348402	0.512481
POSCAR_pred_interframe2	H	0.442684	0.389574	0.420517
POSCAR_pred_interframe2	H	0.347625	0.40776	0.341217
POSCAR_pred_interframe2	H	0.329247	0.486969	0.386164
POSCAR_pred_interframe2	H	0.410102	0.471638	0.339069
POSCAR_pred_interframe2	H	0.791434	0.472549	0.534225
POSCAR_pred_interframe2	H	0.771442	0.538559	0.598877
POSCAR_pred_interframe2	H	0.804989	0.457001	0.62475
POSCAR_pred_interframe2	H	0.707101	0.555352	0.503131
POSCAR_pred_interframe2	H	0.679358	0.659325	0.454408
POSCAR_pred_interframe2	H	0.658436	0.663114	0.364971
POSCAR_pred_interframe2	H	0.709814	0.594009	0.392966
POSCAR_pred_final	C	0.348884	0.609251	0.589902
POSCAR_pred_final	O	0.395913	0.566672	0.556867
POSCAR_pred_final	C	0.375153	0.508972	0.529041
POSCAR_pred_final	C	0.31409	0.480253	0.53595
POSCAR_pred_final	C	0.29634	0.417113	0.507605
POSCAR_pred_final	O	0.239551	0.394936	0.512243
POSCAR_pred_final	C	0.350854	0.37611	0.473584
POSCAR_pred_final	C	0.40081	0.421169	0.436555
POSCAR_pred_final	C	0.369032	0.449756	0.372721
POSCAR_pred_final	C	0.428827	0.472766	0.488499
POSCAR_pred_final	O	0.47157	0.436374	0.536103
POSCAR_pred_final	C	0.536244	0.462825	0.530142
POSCAR_pred_final	C	0.591832	0.445287	0.566788
POSCAR_pred_final	Cl	0.583212	0.38148	0.625907
POSCAR_pred_final	C	0.65298	0.476084	0.55581
POSCAR_pred_final	O	0.704617	0.45291	0.595728
POSCAR_pred_final	C	0.768806	0.482138	0.586567
POSCAR_pred_final	C	0.660111	0.526307	0.507761
POSCAR_pred_final	C	0.604022	0.544352	0.468748
POSCAR_pred_final	O	0.60581	0.590817	0.41852
POSCAR_pred_final	C	0.66623	0.62737	0.408922
POSCAR_pred_final	C	0.543642	0.512611	0.482356
POSCAR_pred_final	C	0.478386	0.522237	0.453575
POSCAR_pred_final	O	0.464066	0.561396	0.409547
POSCAR_pred_final	H	0.329784	0.584471	0.634462
POSCAR_pred_final	H	0.374956	0.655204	0.604639
POSCAR_pred_final	H	0.307495	0.62193	0.556997
POSCAR_pred_final	H	0.274406	0.505867	0.56348
POSCAR_pred_final	H	0.328953	0.339898	0.43925
POSCAR_pred_final	H	0.37665	0.347523	0.51291
POSCAR_pred_final	H	0.443116	0.389612	0.420451
POSCAR_pred_final	H	0.347379	0.409579	0.342908
POSCAR_pred_final	H	0.330189	0.485988	0.384592
POSCAR_pred_final	H	0.406571	0.474108	0.340841
POSCAR_pred_final	H	0.787368	0.473185	0.536
POSCAR_pred_final	H	0.767643	0.535573	0.598252
POSCAR_pred_final	H	0.80301	0.457955	0.621659
POSCAR_pred_final	H	0.707024	0.551968	0.500182
POSCAR_pred_final	H	0.678768	0.656357	0.453662
POSCAR_pred_final	H	0.657558	0.661934	0.367277
POSCAR_pred_final	H	0.706867	0.59362	0.394068
POSCAR_pred_interframe3	C	0.348906	0.609249	0.589928
POSCAR_pred_interframe3	O	0.396114	0.566841	0.556953
POSCAR_pred_interframe3	C	0.375001	0.509081	0.528896
POSCAR_pred_interframe3	C	0.313985	0.479931	0.535659
POSCAR_pred_interframe3	C	0.296428	0.417203	0.507489
POSCAR_pred_interframe3	O	0.238822	0.394453	0.512245
POSCAR_pred_interframe3	C	0.350851	0.376391	0.473566
POSCAR_pred_interframe3	C	0.40078	0.421407	0.436906
POSCAR_pred_interframe3	C	0.369171	0.449704	0.372977
POSCAR_pred_interframe3	C	0.428683	0.472716	0.488319
POSCAR_pred_interframe3	O	0.47154	0.436203	0.536152
POSCAR_pred_interframe3	C	0.536294	0.462576	0.530246
POSCAR_pred_interframe3	C	0.591713	0.444993	0.566714
POSCAR_pred_interframe3	Cl	0.582714	0.381008	0.626298
POSCAR_pred_interframe3	C	0.652996	0.475999	0.555704
POSCAR_pred_interframe3	O	0.704775	0.452967	0.595915
POSCAR_pred_interframe3	C	0.768832	0.482158	0.586599
POSCAR_pred_interframe3	C	0.660209	0.526316	0.507741
POSCAR_pred_interframe3	C	0.604121	0.544369	0.468609
POSCAR_pred_interframe3	O	0.605656	0.590679	0.418277
POSCAR_pred_interframe3	C	0.666221	0.627419	0.408921
POSCAR_pred_interframe3	C	0.543653	0.512493	0.48228
POSCAR_pred_interframe3	C	0.478259	0.52216	0.453468
POSCAR_pred_interframe3	O	0.463954	0.561573	0.409263
POSCAR_pred_interframe3	H	0.329543	0.584627	0.634588
POSCAR_pred_interframe3	H	0.374779	0.655599	0.604765
POSCAR_pred_interframe3	H	0.307259	0.622104	0.557057
POSCAR_pred_interframe3	H	0.274194	0.505719	0.563353
POSCAR_pred_interframe3	H	0.328926	0.339907	0.43956
POSCAR_pred_interframe3	H	0.376318	0.347798	0.512708
POSCAR_pred_interframe3	H	0.442732	0.3898	0.420541
POSCAR_pred_interframe3	H	0.347332	0.409755	0.342695
POSCAR_pred_interframe3	H	0.330283	0.485799	0.384518
POSCAR_pred_interframe3	H	0.406531	0.474253	0.34111
POSCAR_pred_interframe3	H	0.787708	0.473205	0.536133
POSCAR_pred_interframe3	H	0.767993	0.535428	0.598234
POSCAR_pred_interframe3	H	0.803502	0.457853	0.621911
POSCAR_pred_interframe3	H	0.70719	0.552573	0.500583
POSCAR_pred_interframe3	H	0.678983	0.656302	0.453222
POSCAR_pred_interframe3	H	0.657829	0.662003	0.367128
POSCAR_pred_interframe3	H	0.707019	0.59398	0.394446

## Sheet: Fig4a-Raw-Trace-POSCAR-EI
EI	CC(CCC(=O)O)C1CCC2C3C(O)CC4CC(O)CCC4(C)C3CCC12C
filename	atom_type	x	y	z
POSCAR_pred_interframe0	C	0.681755	0.493523	0.385981
POSCAR_pred_interframe0	C	0.691475	0.488341	0.462681
POSCAR_pred_interframe0	C	0.753985	0.435636	0.477551
POSCAR_pred_interframe0	C	0.824615	0.450616	0.444598
POSCAR_pred_interframe0	C	0.85086	0.519935	0.462788
POSCAR_pred_interframe0	O	0.860542	0.567046	0.419345
POSCAR_pred_interframe0	O	0.860175	0.52575	0.534252
POSCAR_pred_interframe0	C	0.62654	0.464047	0.496451
POSCAR_pred_interframe0	C	0.642007	0.446019	0.572624
POSCAR_pred_interframe0	C	0.563908	0.437242	0.602059
POSCAR_pred_interframe0	C	0.526646	0.499401	0.566479
POSCAR_pred_interframe0	C	0.452366	0.495827	0.566964
POSCAR_pred_interframe0	C	0.419349	0.432312	0.567898
POSCAR_pred_interframe0	O	0.427396	0.39106	0.50549
POSCAR_pred_interframe0	C	0.336104	0.439525	0.579244
POSCAR_pred_interframe0	C	0.305046	0.486589	0.530112
POSCAR_pred_interframe0	C	0.291226	0.451555	0.457576
POSCAR_pred_interframe0	C	0.237555	0.49807	0.420092
POSCAR_pred_interframe0	O	0.167075	0.474398	0.434771
POSCAR_pred_interframe0	C	0.24236	0.571248	0.444766
POSCAR_pred_interframe0	C	0.309624	0.595463	0.459994
POSCAR_pred_interframe0	C	0.342178	0.55074	0.519408
POSCAR_pred_interframe0	C	0.32772	0.595452	0.590244
POSCAR_pred_interframe0	C	0.419738	0.544446	0.516504
POSCAR_pred_interframe0	C	0.44893	0.529313	0.440775
POSCAR_pred_interframe0	C	0.515639	0.499215	0.437641
POSCAR_pred_interframe0	C	0.564099	0.513923	0.498179
POSCAR_pred_interframe0	C	0.587278	0.589765	0.494046
POSCAR_pred_interframe0	H	0.633669	0.537196	0.365537
POSCAR_pred_interframe0	H	0.665091	0.435428	0.360445
POSCAR_pred_interframe0	H	0.733227	0.516473	0.355926
POSCAR_pred_interframe0	H	0.709951	0.542086	0.487342
POSCAR_pred_interframe0	H	0.733529	0.376277	0.457911
POSCAR_pred_interframe0	H	0.758659	0.4373	0.544718
POSCAR_pred_interframe0	H	0.865687	0.407333	0.46628
POSCAR_pred_interframe0	H	0.817515	0.442091	0.380916
POSCAR_pred_interframe0	H	0.870615	0.588363	0.537619
POSCAR_pred_interframe0	H	0.608372	0.405765	0.469014
POSCAR_pred_interframe0	H	0.667574	0.386641	0.584157
POSCAR_pred_interframe0	H	0.667641	0.49186	0.609921
POSCAR_pred_interframe0	H	0.547961	0.382813	0.569814
POSCAR_pred_interframe0	H	0.562542	0.438301	0.657819
POSCAR_pred_interframe0	H	0.544541	0.550055	0.609012
POSCAR_pred_interframe0	H	0.439676	0.522518	0.630879
POSCAR_pred_interframe0	H	0.434426	0.392682	0.617108
POSCAR_pred_interframe0	H	0.40119	0.3416	0.501559
POSCAR_pred_interframe0	H	0.331709	0.455362	0.638702
POSCAR_pred_interframe0	H	0.315378	0.378613	0.577777
POSCAR_pred_interframe0	H	0.242958	0.491802	0.553577
POSCAR_pred_interframe0	H	0.33833	0.447682	0.42694
POSCAR_pred_interframe0	H	0.259915	0.395985	0.470623
POSCAR_pred_interframe0	H	0.25374	0.492215	0.358801
POSCAR_pred_interframe0	H	0.166253	0.418855	0.412419
POSCAR_pred_interframe0	H	0.215417	0.601775	0.395497
POSCAR_pred_interframe0	H	0.195169	0.584695	0.495426
POSCAR_pred_interframe0	H	0.314381	0.65974	0.47107
POSCAR_pred_interframe0	H	0.345461	0.585966	0.404438
POSCAR_pred_interframe0	H	0.353727	0.654244	0.584552
POSCAR_pred_interframe0	H	0.356981	0.570919	0.638375
POSCAR_pred_interframe0	H	0.26548	0.602728	0.591992
POSCAR_pred_interframe0	H	0.436731	0.603293	0.53113
POSCAR_pred_interframe0	H	0.449739	0.594043	0.416453
POSCAR_pred_interframe0	H	0.407313	0.500638	0.411559
POSCAR_pred_interframe0	H	0.504278	0.431057	0.430706
POSCAR_pred_interframe0	H	0.538126	0.516038	0.383409
POSCAR_pred_interframe0	H	0.610886	0.6074	0.437858
POSCAR_pred_interframe0	H	0.542441	0.630267	0.507082
POSCAR_pred_interframe0	H	0.62993	0.603486	0.541327
POSCAR_init	C	0.680088	0.491539	0.387314
POSCAR_init	C	0.687609	0.490189	0.472453
POSCAR_init	C	0.749246	0.428296	0.471735
POSCAR_init	C	0.83034	0.449549	0.435334
POSCAR_init	C	0.849822	0.516612	0.461904
POSCAR_init	O	0.859295	0.563821	0.423219
POSCAR_init	O	0.858554	0.525292	0.530162
POSCAR_init	C	0.62582	0.463562	0.49684
POSCAR_init	C	0.631802	0.445566	0.569455
POSCAR_init	C	0.579774	0.440726	0.595917
POSCAR_init	C	0.527686	0.498931	0.566133
POSCAR_init	C	0.450654	0.49698	0.56816
POSCAR_init	C	0.419209	0.433132	0.571735
POSCAR_init	O	0.426722	0.39521	0.507564
POSCAR_init	C	0.353864	0.434108	0.5744
POSCAR_init	C	0.300496	0.486751	0.530809
POSCAR_init	C	0.303966	0.452251	0.44772
POSCAR_init	C	0.234151	0.507756	0.435354
POSCAR_init	O	0.171964	0.477092	0.435693
POSCAR_init	C	0.244328	0.563516	0.445331
POSCAR_init	C	0.312241	0.59652	0.461073
POSCAR_init	C	0.344429	0.546364	0.517117
POSCAR_init	C	0.329511	0.603375	0.585037
POSCAR_init	C	0.420345	0.548745	0.517024
POSCAR_init	C	0.445215	0.533104	0.461722
POSCAR_init	C	0.521479	0.493981	0.433385
POSCAR_init	C	0.564073	0.514569	0.499184
POSCAR_init	C	0.588765	0.587367	0.495642
POSCAR_init	H	0.638257	0.528496	0.37116
POSCAR_init	H	0.667109	0.443225	0.365118
POSCAR_init	H	0.727359	0.510664	0.360427
POSCAR_init	H	0.702144	0.534374	0.484372
POSCAR_init	H	0.733805	0.385206	0.45911
POSCAR_init	H	0.750096	0.442724	0.5414
POSCAR_init	H	0.861607	0.414346	0.462121
POSCAR_init	H	0.817579	0.443727	0.390589
POSCAR_init	H	0.868563	0.582041	0.531071
POSCAR_init	H	0.609097	0.416019	0.472208
POSCAR_init	H	0.665773	0.396718	0.581753
POSCAR_init	H	0.663446	0.482479	0.603849
POSCAR_init	H	0.555333	0.400762	0.572355
POSCAR_init	H	0.561977	0.439254	0.650253
POSCAR_init	H	0.542441	0.542259	0.598949
POSCAR_init	H	0.438067	0.519407	0.616698
POSCAR_init	H	0.432676	0.399035	0.608619
POSCAR_init	H	0.402139	0.352172	0.50392
POSCAR_init	H	0.333766	0.453853	0.630765
POSCAR_init	H	0.318626	0.38602	0.576715
POSCAR_init	H	0.250122	0.493968	0.547515
POSCAR_init	H	0.327253	0.452053	0.440691
POSCAR_init	H	0.264025	0.412166	0.470896
POSCAR_init	H	0.250378	0.493319	0.37133
POSCAR_init	H	0.171165	0.426659	0.414721
POSCAR_init	H	0.217915	0.594963	0.406229
POSCAR_init	H	0.202765	0.580944	0.482931
POSCAR_init	H	0.316314	0.649633	0.470594
POSCAR_init	H	0.344183	0.584665	0.416708
POSCAR_init	H	0.348965	0.642084	0.585235
POSCAR_init	H	0.359322	0.572234	0.62821
POSCAR_init	H	0.273369	0.60174	0.587539
POSCAR_init	H	0.424403	0.57328	0.52472
POSCAR_init	H	0.444675	0.589347	0.416219
POSCAR_init	H	0.408091	0.50951	0.422663
POSCAR_init	H	0.506013	0.43875	0.4354
POSCAR_init	H	0.539111	0.513648	0.392435
POSCAR_init	H	0.608167	0.602298	0.444993
POSCAR_init	H	0.54739	0.622753	0.505662
POSCAR_init	H	0.62396	0.599914	0.535323
POSCAR_pred_interframe1	C	0.681032	0.492877	0.385584
POSCAR_pred_interframe1	C	0.691916	0.485869	0.462124
POSCAR_pred_interframe1	C	0.751064	0.438951	0.475864
POSCAR_pred_interframe1	C	0.818244	0.454313	0.445404
POSCAR_pred_interframe1	C	0.849069	0.515929	0.462211
POSCAR_pred_interframe1	O	0.861014	0.564805	0.419996
POSCAR_pred_interframe1	O	0.859731	0.526857	0.530738
POSCAR_pred_interframe1	C	0.627759	0.465678	0.494766
POSCAR_pred_interframe1	C	0.640013	0.445215	0.572584
POSCAR_pred_interframe1	C	0.561423	0.438807	0.598761
POSCAR_pred_interframe1	C	0.527099	0.499248	0.566044
POSCAR_pred_interframe1	C	0.453243	0.495685	0.565771
POSCAR_pred_interframe1	C	0.416501	0.429535	0.567973
POSCAR_pred_interframe1	O	0.427431	0.393396	0.512213
POSCAR_pred_interframe1	C	0.339933	0.438705	0.577791
POSCAR_pred_interframe1	C	0.306603	0.483301	0.529263
POSCAR_pred_interframe1	C	0.286195	0.454624	0.463045
POSCAR_pred_interframe1	C	0.237737	0.498257	0.423136
POSCAR_pred_interframe1	O	0.17056	0.473803	0.431616
POSCAR_pred_interframe1	C	0.239919	0.569994	0.445698
POSCAR_pred_interframe1	C	0.312161	0.591311	0.461221
POSCAR_pred_interframe1	C	0.342564	0.552325	0.521463
POSCAR_pred_interframe1	C	0.328157	0.598357	0.587318
POSCAR_pred_interframe1	C	0.419863	0.544378	0.512982
POSCAR_pred_interframe1	C	0.448578	0.53282	0.447855
POSCAR_pred_interframe1	C	0.516424	0.498807	0.442526
POSCAR_pred_interframe1	C	0.564387	0.514878	0.496747
POSCAR_pred_interframe1	C	0.586816	0.587397	0.49642
POSCAR_pred_interframe1	H	0.637199	0.533883	0.365859
POSCAR_pred_interframe1	H	0.66571	0.438086	0.360512
POSCAR_pred_interframe1	H	0.731668	0.515307	0.3563
POSCAR_pred_interframe1	H	0.711492	0.544055	0.485734
POSCAR_pred_interframe1	H	0.734818	0.378485	0.458738
POSCAR_pred_interframe1	H	0.762773	0.432226	0.53961
POSCAR_pred_interframe1	H	0.865552	0.408317	0.464617
POSCAR_pred_interframe1	H	0.81824	0.442089	0.382934
POSCAR_pred_interframe1	H	0.871353	0.58609	0.540389
POSCAR_pred_interframe1	H	0.609125	0.40685	0.470035
POSCAR_pred_interframe1	H	0.666414	0.391085	0.58436
POSCAR_pred_interframe1	H	0.667026	0.489671	0.606199
POSCAR_pred_interframe1	H	0.546837	0.380065	0.575641
POSCAR_pred_interframe1	H	0.562444	0.437454	0.656639
POSCAR_pred_interframe1	H	0.545427	0.549451	0.607233
POSCAR_pred_interframe1	H	0.439644	0.520908	0.631575
POSCAR_pred_interframe1	H	0.435289	0.394374	0.616227
POSCAR_pred_interframe1	H	0.402373	0.341077	0.501546
POSCAR_pred_interframe1	H	0.331853	0.455205	0.638092
POSCAR_pred_interframe1	H	0.315751	0.379443	0.578568
POSCAR_pred_interframe1	H	0.244421	0.489829	0.554598
POSCAR_pred_interframe1	H	0.335785	0.440792	0.424898
POSCAR_pred_interframe1	H	0.262916	0.396086	0.466391
POSCAR_pred_interframe1	H	0.251558	0.492852	0.361741
POSCAR_pred_interframe1	H	0.163596	0.420071	0.412575
POSCAR_pred_interframe1	H	0.215486	0.603844	0.398367
POSCAR_pred_interframe1	H	0.199033	0.584878	0.491601
POSCAR_pred_interframe1	H	0.311484	0.656234	0.469843
POSCAR_pred_interframe1	H	0.342562	0.589496	0.404534
POSCAR_pred_interframe1	H	0.35273	0.652912	0.585976
POSCAR_pred_interframe1	H	0.35292	0.572246	0.639134
POSCAR_pred_interframe1	H	0.266511	0.603749	0.595459
POSCAR_pred_interframe1	H	0.441306	0.606658	0.531233
POSCAR_pred_interframe1	H	0.45333	0.58976	0.416829
POSCAR_pred_interframe1	H	0.410142	0.500241	0.406232
POSCAR_pred_interframe1	H	0.505555	0.434655	0.429804
POSCAR_pred_interframe1	H	0.537251	0.514921	0.38304
POSCAR_pred_interframe1	H	0.611008	0.607142	0.439873
POSCAR_pred_interframe1	H	0.542305	0.629676	0.506308
POSCAR_pred_interframe1	H	0.62951	0.603288	0.539419
POSCAR_relaxed	C	0.681694	0.492068	0.385955
POSCAR_relaxed	C	0.691933	0.485774	0.461741
POSCAR_relaxed	C	0.749718	0.436025	0.476798
POSCAR_relaxed	C	0.817045	0.451913	0.444101
POSCAR_relaxed	C	0.843819	0.519619	0.462694
POSCAR_relaxed	O	0.859528	0.563962	0.42388
POSCAR_relaxed	O	0.851524	0.527808	0.529046
POSCAR_relaxed	C	0.62599	0.463935	0.497447
POSCAR_relaxed	C	0.635685	0.446985	0.571785
POSCAR_relaxed	C	0.564527	0.439627	0.596972
POSCAR_relaxed	C	0.529092	0.500201	0.566859
POSCAR_relaxed	C	0.451417	0.498761	0.568774
POSCAR_relaxed	C	0.417296	0.42972	0.568399
POSCAR_relaxed	O	0.429217	0.394091	0.508298
POSCAR_relaxed	C	0.342097	0.436302	0.579653
POSCAR_relaxed	C	0.305841	0.484752	0.532208
POSCAR_relaxed	C	0.285726	0.451853	0.465719
POSCAR_relaxed	C	0.238432	0.496738	0.425089
POSCAR_relaxed	O	0.171137	0.474304	0.43295
POSCAR_relaxed	C	0.24077	0.57041	0.445607
POSCAR_relaxed	C	0.31206	0.592243	0.461428
POSCAR_relaxed	C	0.342463	0.553348	0.522098
POSCAR_relaxed	C	0.327276	0.596252	0.585466
POSCAR_relaxed	C	0.421199	0.546638	0.516107
POSCAR_relaxed	C	0.447983	0.53236	0.445004
POSCAR_relaxed	C	0.516544	0.498798	0.440086
POSCAR_relaxed	C	0.564368	0.51371	0.498185
POSCAR_relaxed	C	0.586624	0.58768	0.495886
POSCAR_relaxed	H	0.642862	0.528189	0.373329
POSCAR_relaxed	H	0.667869	0.443892	0.363903
POSCAR_relaxed	H	0.72696	0.50982	0.36093
POSCAR_relaxed	H	0.707133	0.5347	0.481152
POSCAR_relaxed	H	0.73454	0.385615	0.461314
POSCAR_relaxed	H	0.758072	0.433842	0.530903
POSCAR_relaxed	H	0.854306	0.41465	0.459216
POSCAR_relaxed	H	0.813692	0.448723	0.38957
POSCAR_relaxed	H	0.86977	0.573095	0.53333
POSCAR_relaxed	H	0.609817	0.417222	0.473255
POSCAR_relaxed	H	0.663386	0.400441	0.579426
POSCAR_relaxed	H	0.661695	0.487426	0.598104
POSCAR_relaxed	H	0.544163	0.392316	0.578473
POSCAR_relaxed	H	0.562025	0.439263	0.651625
POSCAR_relaxed	H	0.542842	0.5423	0.59968
POSCAR_relaxed	H	0.439219	0.519609	0.618188
POSCAR_relaxed	H	0.437244	0.399362	0.60943
POSCAR_relaxed	H	0.409671	0.349852	0.513288
POSCAR_relaxed	H	0.334115	0.453565	0.631155
POSCAR_relaxed	H	0.318528	0.386851	0.576539
POSCAR_relaxed	H	0.257935	0.494894	0.557428
POSCAR_relaxed	H	0.330222	0.441165	0.435894
POSCAR_relaxed	H	0.261832	0.40344	0.475383
POSCAR_relaxed	H	0.250739	0.492092	0.371867
POSCAR_relaxed	H	0.168684	0.429145	0.415094
POSCAR_relaxed	H	0.220403	0.600978	0.404864
POSCAR_relaxed	H	0.207864	0.579812	0.488503
POSCAR_relaxed	H	0.31303	0.646272	0.470869
POSCAR_relaxed	H	0.340911	0.585096	0.415598
POSCAR_relaxed	H	0.352513	0.644832	0.583021
POSCAR_relaxed	H	0.343255	0.571718	0.631642
POSCAR_relaxed	H	0.273581	0.606151	0.590251
POSCAR_relaxed	H	0.440834	0.596509	0.528392
POSCAR_relaxed	H	0.451127	0.580278	0.418334
POSCAR_relaxed	H	0.413104	0.501777	0.416167
POSCAR_relaxed	H	0.509106	0.444691	0.436007
POSCAR_relaxed	H	0.538806	0.513071	0.392149
POSCAR_relaxed	H	0.608583	0.601117	0.447676
POSCAR_relaxed	H	0.544813	0.621972	0.50402
POSCAR_relaxed	H	0.623743	0.59838	0.534745
POSCAR_pred_interframe2	C	0.682226	0.493282	0.386061
POSCAR_pred_interframe2	C	0.69287	0.486023	0.46139
POSCAR_pred_interframe2	C	0.751569	0.43886	0.475723
POSCAR_pred_interframe2	C	0.816099	0.453444	0.44592
POSCAR_pred_interframe2	C	0.846447	0.517719	0.46184
POSCAR_pred_interframe2	O	0.860374	0.563411	0.422833
POSCAR_pred_interframe2	O	0.858556	0.52848	0.528438
POSCAR_pred_interframe2	C	0.626742	0.46559	0.496106
POSCAR_pred_interframe2	C	0.636937	0.444977	0.571549
POSCAR_pred_interframe2	C	0.563776	0.439628	0.596901
POSCAR_pred_interframe2	C	0.527731	0.499183	0.566466
POSCAR_pred_interframe2	C	0.451811	0.496453	0.567764
POSCAR_pred_interframe2	C	0.415837	0.430418	0.568698
POSCAR_pred_interframe2	O	0.427968	0.390473	0.508955
POSCAR_pred_interframe2	C	0.341857	0.437426	0.577316
POSCAR_pred_interframe2	C	0.306003	0.483735	0.529526
POSCAR_pred_interframe2	C	0.2862	0.45458	0.462666
POSCAR_pred_interframe2	C	0.238544	0.498014	0.424136
POSCAR_pred_interframe2	O	0.171059	0.474011	0.429933
POSCAR_pred_interframe2	C	0.24149	0.569425	0.445272
POSCAR_pred_interframe2	C	0.311273	0.591149	0.461525
POSCAR_pred_interframe2	C	0.342457	0.55268	0.521432
POSCAR_pred_interframe2	C	0.32733	0.596099	0.586563
POSCAR_pred_interframe2	C	0.42001	0.545309	0.515225
POSCAR_pred_interframe2	C	0.448572	0.533105	0.445564
POSCAR_pred_interframe2	C	0.515843	0.499527	0.441288
POSCAR_pred_interframe2	C	0.564909	0.514136	0.497301
POSCAR_pred_interframe2	C	0.58696	0.587269	0.496096
POSCAR_pred_interframe2	H	0.64174	0.530209	0.372293
POSCAR_pred_interframe2	H	0.667329	0.441703	0.364195
POSCAR_pred_interframe2	H	0.728143	0.513683	0.361482
POSCAR_pred_interframe2	H	0.709477	0.537241	0.484044
POSCAR_pred_interframe2	H	0.737539	0.38574	0.456474
POSCAR_pred_interframe2	H	0.761527	0.434293	0.531809
POSCAR_pred_interframe2	H	0.857454	0.412306	0.464991
POSCAR_pred_interframe2	H	0.815913	0.445213	0.38869
POSCAR_pred_interframe2	H	0.872898	0.578086	0.536604
POSCAR_pred_interframe2	H	0.61199	0.414318	0.472723
POSCAR_pred_interframe2	H	0.662545	0.396152	0.580857
POSCAR_pred_interframe2	H	0.662632	0.485762	0.601452
POSCAR_pred_interframe2	H	0.54465	0.39013	0.577727
POSCAR_pred_interframe2	H	0.563047	0.439629	0.652432
POSCAR_pred_interframe2	H	0.542589	0.543883	0.600736
POSCAR_pred_interframe2	H	0.440813	0.519237	0.620084
POSCAR_pred_interframe2	H	0.433914	0.399214	0.61361
POSCAR_pred_interframe2	H	0.402833	0.348958	0.507411
POSCAR_pred_interframe2	H	0.331679	0.457164	0.631552
POSCAR_pred_interframe2	H	0.317378	0.385139	0.577827
POSCAR_pred_interframe2	H	0.252754	0.489591	0.554756
POSCAR_pred_interframe2	H	0.331729	0.444469	0.431523
POSCAR_pred_interframe2	H	0.263387	0.402626	0.468586
POSCAR_pred_interframe2	H	0.251119	0.495031	0.36844
POSCAR_pred_interframe2	H	0.166522	0.42834	0.413259
POSCAR_pred_interframe2	H	0.222134	0.602793	0.402112
POSCAR_pred_interframe2	H	0.207815	0.582297	0.488941
POSCAR_pred_interframe2	H	0.309462	0.646907	0.471458
POSCAR_pred_interframe2	H	0.338827	0.589429	0.412252
POSCAR_pred_interframe2	H	0.351092	0.648899	0.583282
POSCAR_pred_interframe2	H	0.347903	0.572757	0.633284
POSCAR_pred_interframe2	H	0.271997	0.603713	0.593531
POSCAR_pred_interframe2	H	0.440104	0.597627	0.528045
POSCAR_pred_interframe2	H	0.455416	0.583787	0.419705
POSCAR_pred_interframe2	H	0.414939	0.502394	0.41175
POSCAR_pred_interframe2	H	0.505179	0.442807	0.437503
POSCAR_pred_interframe2	H	0.538815	0.513998	0.39085
POSCAR_pred_interframe2	H	0.607899	0.602034	0.444826
POSCAR_pred_interframe2	H	0.543305	0.622691	0.50459
POSCAR_pred_interframe2	H	0.625992	0.599245	0.53612
POSCAR_pred_final	C	0.682628	0.492852	0.385721
POSCAR_pred_final	C	0.692499	0.48698	0.462151
POSCAR_pred_final	C	0.750127	0.436726	0.47671
POSCAR_pred_final	C	0.817459	0.451172	0.444996
POSCAR_pred_final	C	0.845546	0.51875	0.462039
POSCAR_pred_final	O	0.858735	0.563161	0.422546
POSCAR_pred_final	O	0.856663	0.526482	0.528553
POSCAR_pred_final	C	0.626047	0.464485	0.496666
POSCAR_pred_final	C	0.635743	0.445616	0.570822
POSCAR_pred_final	C	0.564306	0.43981	0.5966
POSCAR_pred_final	C	0.528912	0.50057	0.566291
POSCAR_pred_final	C	0.451383	0.498612	0.568791
POSCAR_pred_final	C	0.4167	0.429488	0.568399
POSCAR_pred_final	O	0.429144	0.393408	0.508383
POSCAR_pred_final	C	0.340756	0.436982	0.578905
POSCAR_pred_final	C	0.304704	0.485133	0.530279
POSCAR_pred_final	C	0.286457	0.452988	0.462643
POSCAR_pred_final	C	0.238493	0.497503	0.423082
POSCAR_pred_final	O	0.171678	0.474244	0.431717
POSCAR_pred_final	C	0.240642	0.570915	0.444944
POSCAR_pred_final	C	0.312313	0.59272	0.461829
POSCAR_pred_final	C	0.342588	0.552567	0.521797
POSCAR_pred_final	C	0.327567	0.596092	0.58581
POSCAR_pred_final	C	0.420638	0.546493	0.516028
POSCAR_pred_final	C	0.448492	0.534256	0.44488
POSCAR_pred_final	C	0.516096	0.498776	0.440096
POSCAR_pred_final	C	0.5648	0.513056	0.498518
POSCAR_pred_final	C	0.586455	0.587656	0.496014
POSCAR_pred_final	H	0.643702	0.528808	0.373022
POSCAR_pred_final	H	0.669336	0.444185	0.364197
POSCAR_pred_final	H	0.727669	0.511293	0.361256
POSCAR_pred_final	H	0.707203	0.535437	0.482136
POSCAR_pred_final	H	0.734142	0.387039	0.460013
POSCAR_pred_final	H	0.757577	0.434524	0.531101
POSCAR_pred_final	H	0.853846	0.414059	0.462235
POSCAR_pred_final	H	0.81478	0.446458	0.390873
POSCAR_pred_final	H	0.871303	0.5744	0.533997
POSCAR_pred_final	H	0.610953	0.41815	0.472234
POSCAR_pred_final	H	0.662816	0.398309	0.578045
POSCAR_pred_final	H	0.662334	0.484464	0.598754
POSCAR_pred_final	H	0.54299	0.392318	0.578943
POSCAR_pred_final	H	0.562244	0.439135	0.65138
POSCAR_pred_final	H	0.542989	0.542352	0.599062
POSCAR_pred_final	H	0.439493	0.51866	0.618381
POSCAR_pred_final	H	0.436169	0.399117	0.609979
POSCAR_pred_final	H	0.402701	0.352337	0.510586
POSCAR_pred_final	H	0.332812	0.455614	0.630149
POSCAR_pred_final	H	0.317277	0.387334	0.577444
POSCAR_pred_final	H	0.256597	0.494232	0.554757
POSCAR_pred_final	H	0.331592	0.443815	0.432745
POSCAR_pred_final	H	0.264316	0.403469	0.470499
POSCAR_pred_final	H	0.250699	0.494151	0.36963
POSCAR_pred_final	H	0.168573	0.430049	0.41408
POSCAR_pred_final	H	0.220875	0.602115	0.404581
POSCAR_pred_final	H	0.208146	0.579775	0.488151
POSCAR_pred_final	H	0.31215	0.64624	0.473334
POSCAR_pred_final	H	0.341243	0.588272	0.415551
POSCAR_pred_final	H	0.350116	0.645847	0.582368
POSCAR_pred_final	H	0.346306	0.572109	0.630888
POSCAR_pred_final	H	0.27356	0.603817	0.591397
POSCAR_pred_final	H	0.440546	0.595671	0.529425
POSCAR_pred_final	H	0.453948	0.582927	0.419657
POSCAR_pred_final	H	0.414352	0.504947	0.413404
POSCAR_pred_final	H	0.507387	0.444507	0.436365
POSCAR_pred_final	H	0.539616	0.51202	0.392684
POSCAR_pred_final	H	0.607643	0.601149	0.447372
POSCAR_pred_final	H	0.5446	0.621366	0.504425
POSCAR_pred_final	H	0.624714	0.598565	0.534074
POSCAR_pred_interframe3	C	0.682572	0.492723	0.385963
POSCAR_pred_interframe3	C	0.692596	0.487027	0.462136
POSCAR_pred_interframe3	C	0.750043	0.43688	0.476651
POSCAR_pred_interframe3	C	0.817336	0.451347	0.445016
POSCAR_pred_interframe3	C	0.845651	0.518769	0.462073
POSCAR_pred_interframe3	O	0.859389	0.563349	0.422308
POSCAR_pred_interframe3	O	0.857298	0.526776	0.528734
POSCAR_pred_interframe3	C	0.626089	0.464336	0.49665
POSCAR_pred_interframe3	C	0.635937	0.445672	0.570721
POSCAR_pred_interframe3	C	0.564237	0.439655	0.596518
POSCAR_pred_interframe3	C	0.52893	0.500566	0.566532
POSCAR_pred_interframe3	C	0.451389	0.498475	0.56886
POSCAR_pred_interframe3	C	0.416729	0.429289	0.568365
POSCAR_pred_interframe3	O	0.429096	0.393122	0.508281
POSCAR_pred_interframe3	C	0.340893	0.436962	0.5787
POSCAR_pred_interframe3	C	0.304564	0.484987	0.530355
POSCAR_pred_interframe3	C	0.286611	0.453182	0.462725
POSCAR_pred_interframe3	C	0.238591	0.497546	0.422971
POSCAR_pred_interframe3	O	0.171455	0.474004	0.431469
POSCAR_pred_interframe3	C	0.240864	0.570739	0.445035
POSCAR_pred_interframe3	C	0.312232	0.592592	0.461763
POSCAR_pred_interframe3	C	0.342582	0.552634	0.521775
POSCAR_pred_interframe3	C	0.327546	0.595869	0.585379
POSCAR_pred_interframe3	C	0.420606	0.546734	0.516101
POSCAR_pred_interframe3	C	0.44843	0.534293	0.444887
POSCAR_pred_interframe3	C	0.516083	0.498634	0.439954
POSCAR_pred_interframe3	C	0.564866	0.513051	0.498458
POSCAR_pred_interframe3	C	0.586528	0.58735	0.495997
POSCAR_pred_interframe3	H	0.643652	0.528877	0.373312
POSCAR_pred_interframe3	H	0.66944	0.444208	0.36398
POSCAR_pred_interframe3	H	0.727672	0.51099	0.361068
POSCAR_pred_interframe3	H	0.707327	0.535358	0.481935
POSCAR_pred_interframe3	H	0.73436	0.387043	0.459871
POSCAR_pred_interframe3	H	0.757527	0.43392	0.530919
POSCAR_pred_interframe3	H	0.854098	0.414185	0.462135
POSCAR_pred_interframe3	H	0.814966	0.446494	0.390758
POSCAR_pred_interframe3	H	0.873525	0.575444	0.53463
POSCAR_pred_interframe3	H	0.610997	0.418141	0.472062
POSCAR_pred_interframe3	H	0.663023	0.398253	0.578031
POSCAR_pred_interframe3	H	0.662476	0.484316	0.598818
POSCAR_pred_interframe3	H	0.54264	0.392507	0.57935
POSCAR_pred_interframe3	H	0.562278	0.439099	0.651578
POSCAR_pred_interframe3	H	0.542791	0.542835	0.598707
POSCAR_pred_interframe3	H	0.439618	0.519458	0.618234
POSCAR_pred_interframe3	H	0.436259	0.398826	0.609741
POSCAR_pred_interframe3	H	0.402731	0.35262	0.510678
POSCAR_pred_interframe3	H	0.332676	0.455409	0.6301
POSCAR_pred_interframe3	H	0.317418	0.387335	0.577504
POSCAR_pred_interframe3	H	0.256496	0.494329	0.554773
POSCAR_pred_interframe3	H	0.331458	0.444369	0.433414
POSCAR_pred_interframe3	H	0.264258	0.403776	0.469959
POSCAR_pred_interframe3	H	0.250509	0.494099	0.369555
POSCAR_pred_interframe3	H	0.168049	0.429804	0.413795
POSCAR_pred_interframe3	H	0.220695	0.602273	0.404599
POSCAR_pred_interframe3	H	0.208081	0.57981	0.487602
POSCAR_pred_interframe3	H	0.311952	0.646054	0.4733
POSCAR_pred_interframe3	H	0.341319	0.588517	0.415689
POSCAR_pred_interframe3	H	0.350027	0.646046	0.582405
POSCAR_pred_interframe3	H	0.346508	0.57211	0.630947
POSCAR_pred_interframe3	H	0.273474	0.603991	0.591489
POSCAR_pred_interframe3	H	0.440486	0.596027	0.529224
POSCAR_pred_interframe3	H	0.453798	0.582758	0.419962
POSCAR_pred_interframe3	H	0.414071	0.504985	0.414153
POSCAR_pred_interframe3	H	0.50704	0.444976	0.437139
POSCAR_pred_interframe3	H	0.53984	0.511702	0.392682
POSCAR_pred_interframe3	H	0.607549	0.601181	0.447338
POSCAR_pred_interframe3	H	0.5446	0.621274	0.504034
POSCAR_pred_interframe3	H	0.62475	0.598779	0.533977

## Sheet: Fig4a-curve
Additional_Info	SID	State	Frame_Index	Geometry MAE(Å)	Label_Remain_MAE	Relative_Remain_Ratio	System Energy (eV)
CC(CCC(=O)O)C1CCC2C3C(O)CC4CC(O)CCC4(C)C3CCC12C_51_EI	51	Initial	N/A	0.140041	0.140041	1	1481.67
CC(CCC(=O)O)C1CCC2C3C(O)CC4CC(O)CCC4(C)C3CCC12C_51_EI	51	Intermediate-0	0	0.176841	0.140041	1.26278	577.692
CC(CCC(=O)O)C1CCC2C3C(O)CC4CC(O)CCC4(C)C3CCC12C_51_EI	51	Intermediate-1	1	0.14859	0.140041	1.06105	511.425
CC(CCC(=O)O)C1CCC2C3C(O)CC4CC(O)CCC4(C)C3CCC12C_51_EI	51	Intermediate-2	2	0.0665439	0.140041	0.475175	137.479
CC(CCC(=O)O)C1CCC2C3C(O)CC4CC(O)CCC4(C)C3CCC12C_51_EI	51	Intermediate-3	3	0.0387579	0.140041	0.276761	88.8355
CC(CCC(=O)O)C1CCC2C3C(O)CC4CC(O)CCC4(C)C3CCC12C_51_EI	51	Final Pred	N/A	0.0372205	0.140041	0.265783	87.6837
CC(CCC(=O)O)C1CCC2C3C(O)CC4CC(O)CCC4(C)C3CCC12C_51_EI	51	Relaxed	N/A	0.0372205	0.140041	0.265783	84.5652
Additional_Info	SID	State	Frame_Index	Geometry MAE(Å)	Label_Remain_MAE	Relative_Remain_Ratio	System Energy (eV)
COC1=CC(=O)CC(C)C12Oc1c(Cl)c(OC)cc(OC)c1C2=O_50_Ames	50	Initial	N/A	0.150328	0.150328	1	886.155
COC1=CC(=O)CC(C)C12Oc1c(Cl)c(OC)cc(OC)c1C2=O_50_Ames	50	Intermediate-0	0	0.182613	0.150328	1.21476	408.829
COC1=CC(=O)CC(C)C12Oc1c(Cl)c(OC)cc(OC)c1C2=O_50_Ames	50	Intermediate-1	1	0.145698	0.150328	0.9692	288.844
COC1=CC(=O)CC(C)C12Oc1c(Cl)c(OC)cc(OC)c1C2=O_50_Ames	50	Intermediate-2	2	0.0774021	0.150328	0.514887	139.098
COC1=CC(=O)CC(C)C12Oc1c(Cl)c(OC)cc(OC)c1C2=O_50_Ames	50	Intermediate-3	3	0.0571175	0.150328	0.379952	114.639
COC1=CC(=O)CC(C)C12Oc1c(Cl)c(OC)cc(OC)c1C2=O_50_Ames	50	Final Pred	N/A	0.0560951	0.150328	0.373151	113.93
COC1=CC(=O)CC(C)C12Oc1c(Cl)c(OC)cc(OC)c1C2=O_50_Ames	50	Relaxed	N/A	0.0560951	0.150328	0.373151	108.034

## Sheet: Fig4b-RawEmbeddings
task_idx	0	1	2	3	4	5	6	7	8	9	10	11	12	13	14	15	16	17	18	19	20	21	22	23	24	25	26	27	28	29	30	31	32	33	34	35	36	37	38	39	40	41	42	43	44	45	46	47	48
0	0.0115822	-0.559569	-0.0351593	0.0418911	2.02903	-0.229559	-0.260466	0.0958796	-0.45387	-0.322493	0.57715	-2.38111	-0.260854	-0.665934	-0.854984	4.44318	3.85325	-0.660769	0.237161	-0.049589	-0.857955	0.42576	1.76778	0.816874	-0.0902567	0.20511	0.962269	1.65902	-1.12135	-9.71737	0.884478	1.25175	-1.26534	-1.25735	-0.116956	1.46716	-0.238576	-0.530456	0.636302	-0.469165	0.906813	-2.64111	-0.654018	0.81199	-0.894935	-1.63735	0.565026	1.28112	-6.49634
3	-0.761241	-0.428886	0.0553605	-0.225313	0.965876	0.229007	0.536669	0.233958	-0.1645	-0.509196	1.35001	-1.72865	-0.371356	-0.0853776	-0.507044	3.49127	3.40301	-0.368355	0.745042	-0.0684143	0.290956	0.134776	0.722933	0.533436	1.36183	-0.914646	1.42003	1.73042	-0.969892	-6.9731	0.602256	1.41679	-0.358296	-0.864375	0.0295812	0.463818	-0.0183668	-0.0880135	1.0748	-0.196315	-0.102779	-1.91647	0.412274	1.29319	-1.51607	-1.6756	0.195061	0.0740447	-5.52673
4	0.316219	0.067467	0.140538	0.51563	0.246273	0.0297213	-0.548323	-0.188347	0.292361	0.371361	0.986685	-2.18349	-0.0137901	-0.1136	0.121297	2.74006	2.47674	-0.948332	0.0483066	0.248933	-1.04961	-0.309986	1.17102	0.19348	0.329799	0.769679	0.227419	1.1189	-0.795105	-6.93519	0.995879	0.892631	-0.364011	-0.33053	0.519505	0.916748	0.154861	-0.294934	0.895846	0.587782	0.741209	-0.993746	0.154322	-0.302141	0.537772	-0.778909	-0.448702	0.718536	-4.59919
6	-0.813529	-0.919556	0.636358	-1.61328	0.977448	-1.11341	1.08465	0.534605	0.537433	-1.04381	-1.19338	-1.31017	-0.195226	0.324853	-1.01139	4.23613	1.6488	0.0455716	1.22247	-0.180278	-0.492492	0.619895	2.07922	0.185127	-0.383797	0.775376	1.49416	1.06093	-1.72772	-7.32476	0.131003	1.92317	0.178659	-0.715033	-0.73626	-0.261629	0.286119	-0.645652	-0.023507	-0.689844	0.493387	-2.20374	-1.20808	1.54188	-0.564796	-0.806721	0.855181	1.13268	-4.61873
7	-0.327765	-0.664964	0.168357	-0.100303	-0.240817	-0.687721	1.13419	0.142404	0.108585	-0.216	-0.150044	-1.74611	-0.450696	-0.622027	0.520834	1.83618	3.05166	-0.630462	1.27717	-0.1683	-0.545696	-0.101886	0.988873	-0.28548	1.11147	-0.153375	0.176933	1.13269	-1.59843	-5.84027	0.986266	1.09336	0.466209	-1.24601	-0.926082	-0.641475	-0.0201238	0.207882	0.124105	-0.115925	0.189971	-2.38254	-0.180623	1.77173	-0.274453	-0.365108	0.238067	0.297339	-5.31245
8	-0.488372	-0.377976	0.136599	-0.915281	0.171142	-0.523606	0.984818	0.460142	0.306943	-0.0757368	-1.28235	-1.86447	0.242474	-0.191156	-0.299067	3.41757	2.27836	-0.241427	1.44856	-0.0413838	-0.694577	0.107157	1.79383	-0.114486	-0.105853	0.980284	0.476939	0.231254	-1.75749	-7.92729	-0.148451	1.28888	0.185957	-0.432477	-1.24251	-0.525114	-0.0948154	-0.300914	-0.261152	-0.302805	0.700932	-1.95341	-1.18345	0.475319	0.541643	-0.229368	0.580617	1.43212	-5.48084
9	-0.593104	-0.814534	0.456929	-0.541029	-0.181067	-0.914484	1.59888	0.0739439	0.0444365	-0.576676	0.170385	-1.65898	-0.81023	-0.197916	0.241777	1.91428	3.13517	-0.401631	1.37377	-0.23966	-0.0451619	-0.150134	0.65176	-0.191297	1.41355	-0.42123	0.721217	1.45816	-1.66863	-5.42871	1.12335	1.40071	0.507388	-1.00594	-0.638355	-0.829117	0.401433	0.129417	0.484983	-0.429041	-0.309325	-2.11721	0.0449174	2.37682	-1.03162	-0.968974	0.213054	-0.264939	-5.26961
10	0.0981815	-0.183707	0.083726	-0.632319	-0.595778	-0.0330197	0.165535	1.08384	0.0104609	0.145437	-1.03698	-2.96792	1.13611	0.301148	0.329654	2.99927	2.58352	0.563785	1.03235	-1.0369	0.399176	-0.0830287	1.97343	-0.461537	0.0619595	0.238625	-0.0138021	-1.1499	-1.48693	-9.89901	-0.460183	0.369777	-0.665039	-0.703569	-1.14281	-0.90406	-0.17677	0.319308	-0.770568	0.109347	0.4764	-1.55808	-1.55453	-0.216329	2.39636	0.0800592	0.678719	-0.0426627	-5.67197
11	-0.245812	-0.451049	-0.0849542	-0.206783	-0.034013	-0.472533	0.682172	0.405634	0.065696	0.0493109	-0.71737	-1.84535	0.0868475	-0.782604	0.370786	2.54188	2.65143	-0.468006	1.34522	0.167231	-1.00942	0.105231	1.54436	-0.00361339	0.464823	0.439793	0.0700308	0.645503	-1.49927	-6.67419	0.457725	1.0597	0.282223	-1.04811	-1.28474	-0.284766	-0.241366	0.174553	0.0594529	-0.0669196	0.755387	-2.43068	-0.753738	0.896701	0.352443	-0.177884	0.34196	1.1754	-5.23312
12	-0.490783	-0.949561	0.287382	-0.758088	1.02434	-1.01601	0.930688	0.222659	-0.318021	-1.09965	-0.701129	-1.66687	-0.722276	-0.428799	-0.116516	2.51679	2.28751	0.0358597	1.14182	-0.344607	-0.497239	0.323574	1.10231	0.467277	0.250178	0.457287	0.711242	1.63379	-1.52081	-5.72129	0.995837	1.59436	-0.141713	-0.953589	-0.974902	-0.178516	-0.0621765	-0.0221035	0.228308	-0.85364	0.409409	-2.40995	-1.04603	2.4562	-1.21218	-1.26824	0.486665	0.21443	-4.5649
13	-0.647948	-0.650439	0.0802858	-0.563881	0.495348	-0.703907	1.05356	0.327293	0.140413	-0.457418	-0.407242	-1.52216	-0.256997	-0.381351	-0.206432	2.8421	2.50696	-0.264923	1.42111	0.0444712	-0.603916	0.110193	1.33494	0.212613	0.660681	0.210633	0.658848	1.24035	-1.51326	-5.89119	0.594271	1.41567	0.22358	-0.97452	-1.02046	-0.227169	0.162104	0.0240931	0.39715	-0.49398	0.393874	-2.07398	-0.533529	1.54471	-0.655645	-0.78244	0.43389	0.64887	-4.85145
14	-0.244426	0.212425	-0.587426	-0.22897	-1.07793	0.112051	0.592978	0.627337	-0.0113775	0.492985	-0.836558	-2.62893	0.744563	-0.462356	0.749201	3.00001	2.60769	-0.412049	1.67312	0.00396643	-0.499042	-0.173625	1.67394	-0.608892	1.03745	0.413308	-0.337209	-0.683044	-1.3262	-8.04177	-0.241542	0.646647	0.0264993	-0.220262	-1.48654	-0.523667	-0.185388	0.31127	0.0226325	0.429885	0.842533	-1.96487	-0.788347	-0.597044	1.80565	0.482352	0.513472	1.24187	-5.95544
15	-0.497948	-0.257303	-0.153554	-0.037617	-0.797333	-0.453609	1.41531	0.232511	0.252943	0.0833319	-0.282844	-1.73576	-0.103148	-0.690763	0.612609	2.16174	2.95813	-0.779899	1.77909	0.15524	-0.635139	-0.215656	1.20706	-0.529864	1.43256	-0.0344928	0.0160315	0.50947	-1.47723	-6.10043	0.671324	1.0994	0.683834	-0.609273	-1.08154	-0.784571	0.180721	0.286666	0.257803	0.187085	0.475336	-2.12577	-0.130634	0.887495	0.511126	0.0189983	0.321229	0.979106	-5.56192
16	-0.577446	-0.789345	0.837446	-1.13544	-0.344221	0.54275	0.225607	-0.303662	-0.478363	-0.752812	1.428	-1.18771	1.69326	3.37577	-0.273812	1.21293	-0.192244	0.913723	0.584991	-0.8002	2.91318	-0.469152	0.254378	-0.978478	1.69195	-1.45759	1.68251	-1.10296	1.01647	-2.98196	0.182574	0.197741	-2.23526	0.434484	0.71226	-1.81843	1.19896	0.945087	-0.141535	-0.262161	-0.737011	0.207536	-0.528039	0.538451	1.4737	-0.228293	0.669663	-4.26464	-0.871601
17	0.426623	-0.891497	0.201239	0.767303	1.57748	0.0420397	-0.415652	-0.142862	-0.70712	0.110336	0.839075	-2.49592	-0.3623	-1.00874	-0.241223	3.40478	4.50376	-0.839326	-0.0111635	-0.125689	-1.10878	0.164127	1.35406	0.632016	0.0229986	0.130123	0.203025	2.02347	-1.46574	-9.66426	1.04457	0.90397	-1.19634	-1.83681	-0.6114	1.19417	-0.75724	-0.212291	0.432683	-0.291796	0.641361	-2.98503	-0.650524	1.03006	-0.967158	-1.5888	0.28866	1.10098	-6.76059
18	0.330672	0.0576013	-0.467345	1.30916	-0.0248876	0.537297	-0.0228042	-0.149773	-0.408524	1.53624	-0.446769	-3.62256	0.485572	-2.14494	0.987945	3.15697	4.38102	-1.44568	0.730578	0.24832	-1.82623	-0.28183	1.95683	-0.261119	-0.539515	0.567204	-1.65113	0.214871	-1.23871	-11.763	1.2729	0.524078	-0.58493	-1.06724	-1.21818	0.886208	-0.890533	0.248629	-0.38089	0.943851	1.61007	-2.92399	-1.04729	-0.923261	2.5985	0.0323415	-0.16951	2.24829	-7.86159
19	-0.0664592	-1.40748	0.753108	-0.258087	1.86016	-0.87996	0.730254	-0.253822	-0.821331	-1.15341	2.13403	-2.23303	-1.7182	-0.100764	-1.27547	3.14676	4.95633	-0.0640041	0.173232	-0.956244	0.427124	0.13091	0.269442	1.00266	1.45923	-1.26951	1.44453	3.50311	-1.73137	-7.85958	1.51502	1.73831	-0.831885	-2.03162	-0.0244845	0.72266	-0.00275045	-0.344671	1.61807	-1.01801	-1.0154	-2.401	0.0549456	3.44646	-3.84059	-3.31194	0.142731	-1.30367	-6.35823
20	0.517757	-1.18168	0.56681	0.776583	1.2685	-0.163859	-0.16825	-0.260143	-0.987846	-0.520021	1.85753	-2.45447	-1.17919	-0.272957	-0.457228	2.52048	5.25393	-0.543448	-0.245565	-1.06675	0.0906698	-0.299591	0.364557	0.507964	1.50071	-1.18174	0.847414	3.1493	-1.5667	-7.92604	1.68329	1.12036	-1.1166	-2.48687	-0.22239	0.830969	-0.520471	0.0890149	1.01495	-0.54029	-0.57136	-2.92908	0.234361	2.68899	-2.55952	-2.34616	-0.0584689	-0.94628	-6.58411
21	-0.780606	-0.149103	-0.0153168	-0.438186	-0.810215	1.4808	0.209379	0.917613	-0.501328	0.260383	1.20497	-1.94688	0.0672671	0.166489	0.364296	2.14247	2.72796	-1.16826	0.653604	0.143259	0.811047	0.0980618	0.363164	-0.232972	1.21417	-1.13718	0.78539	1.11477	0.452636	-5.33328	0.705208	1.13974	-0.313605	-0.0607948	0.803825	-0.36379	-0.0621012	0.970927	0.241381	-0.268582	0.405668	-2.21006	1.02672	0.704713	0.443166	-0.225437	0.301005	-0.627629	-5.249
22	-0.950186	-0.396967	0.206035	-0.958331	-0.00266455	1.23768	0.193174	0.889364	-0.658791	-0.333539	0.992827	-1.60622	0.172382	0.431869	-0.0803042	2.69073	2.29176	-0.876804	0.583866	0.0354261	0.899403	0.249417	0.550117	0.0538904	0.692074	-0.899367	1.35738	1.16996	0.446449	-5.39029	0.555526	1.41252	-0.571487	0.0537811	0.738639	-0.216491	-0.0815043	0.814776	0.22966	-0.613549	0.486555	-2.1065	0.582747	0.967631	-0.0812911	-0.769906	0.545759	-0.515616	-4.77052
23	-0.386848	-0.318573	-0.385994	1.00237	0.573178	0.261006	0.862776	-0.100377	-0.0594167	0.524035	1.46715	-2.0912	-0.0928762	-0.996193	-0.53451	3.72743	4.85514	-1.02265	1.2355	0.4453	-0.637247	-0.409281	1.27077	0.374945	1.68243	-0.921507	0.14832	1.2788	-1.592	-9.50367	0.962649	0.90451	0.020474	-0.982622	-0.517858	0.724051	0.193869	-0.330053	1.25361	0.572216	0.137763	-1.6569	0.336108	0.281143	-0.684481	-1.32533	-0.0811091	1.65202	-7.33149
24	0.359814	0.111213	0.210936	0.347522	-1.22036	0.534054	-0.202947	0.105974	0.182562	0.328829	0.934204	-1.90651	-0.139468	0.300801	1.07063	0.792009	1.88242	-1.0408	-0.449599	-0.114626	-0.0650366	-0.481163	0.368816	-0.531737	0.615908	0.492413	0.0953207	1.10811	-0.107373	-3.44643	1.06277	0.675539	-0.296112	-0.631707	0.663761	-0.0819077	-0.154828	0.436618	0.512032	0.477043	0.28763	-1.57162	0.646893	0.132896	0.730313	-0.169063	-0.770029	-1.11742	-3.01308
25	-0.0812959	-0.3241	-0.651623	1.38613	-0.0317951	0.523875	0.725389	-0.125842	-0.188578	1.40368	0.256786	-2.69483	0.289332	-2.02224	0.374507	3.54149	4.48471	-1.65818	1.32372	0.748717	-1.76294	-0.471179	1.80302	-0.058125	0.511326	-0.0173305	-1.15898	0.408435	-1.47008	-10.9706	0.912971	0.595495	0.180393	-0.944456	-1.03455	0.721794	-0.366945	0.0339343	0.323754	1.07538	1.19378	-2.401	-0.541732	-0.720309	1.59985	-0.254515	0.0134902	2.72518	-7.88004
26	-0.95492	-0.18139	0.344124	-0.754879	-0.95081	1.32595	0.671095	0.909348	-0.516123	-0.117039	2.08114	-1.90933	-0.569591	0.699794	-0.108606	1.77394	3.19703	-1.20818	0.502663	-0.269535	1.65462	0.203239	-0.155878	-0.306752	2.26618	-2.16124	1.28774	1.89195	0.543679	-4.17301	1.11327	1.17534	-0.096137	-0.248548	1.68863	-0.647037	0.15674	1.10568	0.807832	-0.636804	-0.434319	-2.07772	1.55944	1.65301	-0.788864	-0.699151	-0.00177239	-2.02939	-5.30457
27	1.01689	-0.308596	0.774185	0.304347	0.57044	-0.144461	-1.07542	-0.290164	-0.126772	-0.406088	1.14847	-2.33162	-0.984589	0.106075	0.287752	1.71763	3.11653	-0.858585	-1.39377	-0.949756	-0.605419	-0.410886	0.420253	0.184324	-0.0759241	1.24117	0.432294	2.51411	-1.02297	-6.24031	1.23369	1.42341	-0.686306	-1.14317	0.969232	0.999514	-0.11081	-0.482288	0.917813	-0.0708124	0.192919	-2.22442	0.589766	1.37886	-1.06767	-1.45561	-0.651592	-0.523139	-4.60987
28	1.38421	-0.570926	0.628004	0.91878	-0.391149	0.385237	-0.740521	-0.400921	-0.262526	-0.0590582	1.8633	-2.20138	-0.999997	0.0176666	0.421647	0.888425	3.80319	-1.14399	-1.49464	-1.28168	-0.226146	-0.666066	0.0484727	0.0125475	0.83801	0.449324	0.157749	2.67392	-0.973048	-5.78101	1.39146	1.01884	-0.517722	-1.79504	1.29132	0.486442	-0.443208	-0.305676	0.887567	0.142592	-0.0518729	-2.20785	0.929944	1.64338	-1.00902	-1.30779	-0.846036	-1.41568	-5.24587
29	1.08549	-0.231729	-0.00134376	1.67988	-0.958458	0.882591	-0.633222	-0.553727	0.0885509	0.660169	1.45284	-2.42491	-0.256107	-0.506611	0.888345	1.21828	3.68196	-1.82988	-1.18089	-0.763794	-0.859503	-0.732114	0.587913	-0.358979	0.756868	0.683806	-0.333428	1.88978	-0.781033	-6.52046	1.47509	0.880887	-0.177948	-1.42783	0.977203	0.527123	-0.332845	-0.122979	0.701515	0.865119	0.625587	-2.14685	1.04795	0.113352	0.709737	-0.423721	-0.899009	0.000614382	-5.89473
30	0.230085	-0.199287	0.35028	-0.549927	-0.998307	-0.534504	0.727643	0.392324	0.261671	-0.495371	0.745007	-1.4292	-0.815825	0.237405	0.178562	1.2439	1.95764	-0.971415	0.564745	0.0574421	-0.272804	-0.587654	0.287614	-0.358918	0.984587	0.78224	0.689908	1.57034	-1.00767	-3.49619	0.921635	1.40269	-0.0921165	-0.222171	0.646151	-0.322533	0.319211	-0.0742565	0.904223	-0.335721	0.470778	-1.15807	0.108233	1.0088	-0.36264	-0.963434	-0.344084	-0.490669	-3.43437
31	0.486485	-0.71187	1.05266	-1.14279	-0.592607	-0.974792	0.871659	0.239253	-0.102667	-1.21026	1.5336	-1.73569	-1.89709	0.799706	-0.0575545	0.792171	2.51942	-0.48769	0.0886698	-0.830378	0.6016	-0.648632	-0.582253	-0.0749616	1.43272	0.219806	0.907877	2.75637	-1.21156	-3.10238	1.52026	1.57573	-0.448646	-0.925283	1.45313	-0.486373	0.266592	-0.163961	1.25066	-0.9295	-0.614489	-1.53256	0.467508	3.11729	-2.35195	-2.01649	-0.603488	-2.8478	-3.59388
32	0.326725	-0.642476	1.12096	-1.51449	0.500965	-2.17209	0.054621	0.251008	0.0810914	-1.53888	0.0238659	-1.86707	-1.02984	1.30093	-0.136395	2.24302	1.13331	0.575154	0.992467	-0.0687997	0.0163654	-0.255239	0.231934	0.55648	0.79354	1.03746	0.991225	1.72834	-1.72859	-4.36764	1.29752	0.919826	-1.44755	-0.383279	-0.0422962	-0.0968774	-0.45611	-0.281024	0.616488	-0.701898	0.0594228	-1.45797	-1.54087	1.89874	-1.77106	-1.63972	-0.267695	-1.37816	-2.52068
33	-0.681987	-0.184965	0.503548	-1.52872	-1.29641	0.595841	1.1368	0.591536	-0.541842	-0.26468	1.64446	-1.38167	0.238549	1.93884	-0.105405	1.10303	0.466165	-0.311645	1.01159	0.429503	1.83131	-0.0965973	-0.0365101	-0.539446	1.57758	-1.11628	0.906432	0.0279183	1.10306	-1.37798	0.818119	0.943426	-1.07597	0.939887	1.31011	-1.50011	0.913715	1.08893	0.596455	-0.553061	-0.404757	-0.526601	0.19682	0.824779	0.407433	-0.529242	0.147961	-3.05711	-1.52182
34	0.0579929	0.251819	-0.766622	1.32144	1.29822	0.861888	-0.523342	-0.956476	0.112489	0.570052	1.08606	-3.69906	2.60813	1.69695	-0.822081	3.53205	3.98817	1.0977	0.495766	-2.45869	2.54877	-0.85828	2.2291	-0.278508	1.33722	-2.11439	-0.482568	-2.73285	-0.223405	-15.0263	-0.118403	-1.58964	-1.627	-0.916572	0.437494	-0.182085	1.07652	-0.0332481	-0.721656	0.295211	-0.634991	1.3128	-0.639086	-1.07597	4.15112	0.362141	0.538477	-2.23367	-7.6075
35	-0.793788	0.0650515	-0.651695	1.08209	0.581705	0.858075	1.54563	-1.22823	0.220477	0.741556	0.653994	-2.97952	2.63141	1.88736	-1.25384	4.3467	4.20807	0.18212	1.08549	-2.58553	2.51922	-1.69176	1.795	-0.910277	1.15661	-1.25639	-0.897874	-3.32719	-0.938138	-14.8271	-1.24003	-1.23197	-0.485359	0.705142	-0.237773	-1.24194	1.26822	-0.0201057	-0.0976671	0.346792	-0.397079	1.87223	-0.906348	-1.91247	4.10571	-0.650533	0.740967	-1.5969	-7.86623
36	-0.0791021	-0.379708	0.504913	-0.886041	2.16861	-0.970836	-0.0608133	0.213333	0.250403	-0.493995	-0.103721	-2.37782	-0.155311	-0.0482722	-1.31774	5.09684	4.10026	-0.458878	0.133957	-0.389865	-0.614368	0.493571	2.21004	0.607759	-0.841333	0.762817	0.887198	1.34681	-1.77216	-12.1759	0.680483	1.11253	-0.896457	-1.21254	0.224673	1.30464	-0.186107	-1.59055	-0.0227765	-0.44581	0.514795	-2.49534	-0.808314	0.979115	-0.725985	-1.29289	0.504258	1.09256	-7.11122
37	0.123391	-0.134357	0.66917	-0.401976	1.57222	-0.479132	-0.215106	-0.158082	0.326598	0.435852	-1.08804	-3.23695	0.3846	-0.65002	-0.640343	4.56582	4.19591	-0.409058	0.285463	-0.523863	-0.712154	0.0309793	2.59014	0.138842	-1.85393	1.23086	-0.372028	-0.196598	-1.97534	-14.0265	0.739038	0.476552	-0.907417	-0.995561	-0.361361	0.751228	-0.691562	-1.27652	-1.19698	-0.0235953	0.82926	-2.29713	-1.66802	0.0573257	1.81509	-0.617163	0.273675	0.74105	-7.71721
38	-0.401571	0.871172	-1.3767	1.74569	1.24773	0.690383	-0.219521	0.0375936	0.288489	1.13265	1.25347	-3.09369	1.79241	0.415819	-0.949212	3.5967	4.88046	0.298219	1.48048	-0.508109	0.922485	-0.852329	1.93146	0.30184	2.53568	-2.07884	-0.916612	-0.759437	-0.776811	-12.855	0.229948	-1.26058	-0.724403	-1.02064	0.315661	1.17634	1.07701	-0.72944	0.754974	0.423549	-0.906536	0.485559	0.138125	-0.884054	1.62393	0.223939	-0.48846	-0.300799	-7.38446
39	-0.843659	0.795147	-1.58015	1.41704	0.661757	0.57079	0.552192	-0.0254984	0.151293	1.12007	1.24252	-2.69288	1.39546	-0.2642	-0.890001	4.54099	4.47585	-0.732882	2.02421	0.540306	-0.184234	-0.602582	2.06423	0.420837	2.53756	-1.6839	-0.674234	-0.608632	-0.977687	-11.9755	0.196363	-0.364052	0.225809	-0.23415	-0.18771	1.196	1.22423	-0.649483	1.39365	0.819601	0.137934	0.184125	0.426158	-1.21764	1.51402	0.177605	-0.316293	1.65942	-7.61655
40	0.0136059	-1.00704	0.727458	-0.397921	2.29971	-0.399777	-0.326079	-0.750759	-0.00885367	-1.10363	0.89368	-2.30791	1.8476	2.50071	-1.93261	4.24253	3.46533	0.912151	-0.505017	-2.80368	2.41166	-1.03233	1.55791	0.312515	-0.530713	-1.19938	1.60049	-1.95539	-0.683841	-14.2567	-0.964498	-0.34817	-1.5207	-0.509484	0.727385	-0.409824	0.588911	-0.95307	-0.912055	-0.444568	-0.303233	0.419267	-1.16252	0.190496	2.29943	-0.941609	1.68764	-1.27859	-6.90208
41	6.20046	-4.01651	4.95704	4.42451	-13.6393	9.1355	0.494001	-4.34617	1.72845	-1.17218	7.8187	-10.8783	-2.57073	3.98782	6.7917	3.90016	21.966	-10.9988	-10.816	-14.802	2.19687	-6.4071	-0.290023	-10.9186	7.5445	6.56874	2.05304	13.9488	-6.44607	-34.7834	8.59686	8.06207	0.188026	-11.463	9.59823	-1.85353	-0.472865	0.898977	-1.13782	3.57921	-0.727568	-21.0204	10.5363	12.6032	3.85061	-3.58422	-3.26151	-15.2756	-37.2042
42	-0.922418	-0.0140117	-0.320575	-0.650681	-0.584152	1.42754	-0.144033	0.715702	-0.714262	0.313399	0.471931	-1.92251	1.1851	0.594558	0.451004	2.83954	2.0114	-0.771323	0.69797	0.0631806	0.866239	-0.41478	1.03503	-0.203351	0.210335	-0.279415	0.569526	-0.53815	0.50969	-7.259	-0.242658	0.996905	-1.06226	0.327159	-0.199763	-0.385973	-0.0924553	0.881667	-0.525556	-0.0250851	1.14441	-1.53186	0.0856055	-0.452483	2.17933	0.0387145	0.881134	-0.0926086	-4.93031
43	-1.12158	0.567983	-0.714284	-0.031218	-1.65617	1.61337	0.500397	0.956346	-0.322638	0.798785	1.09801	-2.24164	0.669604	0.0771954	0.701788	2.3067	2.63503	-1.42798	1.5034	0.63596	0.813799	-0.224949	0.592036	-0.692117	1.87797	-1.3279	0.263032	-0.0291838	0.690001	-5.64342	0.455599	0.853038	-0.232299	0.582469	0.509277	-0.456074	0.528131	0.941159	0.439192	0.163948	0.696625	-1.63669	1.21106	-0.425254	1.91253	0.716746	0.373164	-0.0446122	-5.36991
44	0.0428773	-0.568167	-0.220102	1.01453	0.855113	0.34897	0.256682	-0.220374	-0.377881	0.735079	0.559791	-2.28112	0.0476358	-1.36048	-0.107186	3.55996	4.40296	-1.18818	0.775939	0.387586	-1.35062	-0.193562	1.56762	0.320232	0.428949	-0.0326203	-0.29018	1.18801	-1.52017	-9.95369	0.949464	0.733991	-0.550033	-1.18517	-0.858812	0.905404	-0.48439	-0.173905	0.430473	0.445929	0.824263	-2.36289	-0.523979	0.102566	0.107853	-1.02757	0.189946	1.97904	-7.14816
45	-0.359404	-0.836289	0.0885417	0.360787	1.51089	-0.191419	0.690514	-0.249346	-0.17717	0.0290693	0.835877	-2.12263	-0.486879	-1.06356	-0.684614	3.96004	4.35083	-0.757123	0.786523	0.209975	-0.926273	0.0951746	1.35463	0.635641	0.554579	-0.195523	0.381432	1.74331	-1.7085	-9.65435	0.916112	1.25241	-0.515257	-1.15813	-0.607934	0.840223	-0.180198	-0.595997	0.772023	-0.20414	0.375329	-2.19104	-0.473947	1.11732	-1.23562	-1.89753	0.251846	1.40496	-7.02007
46	0.349998	0.145548	-0.539238	0.701923	1.10282	0.311893	-0.68643	0.0430068	-0.377964	1.01081	-0.198961	-3.29517	0.429081	-1.75944	0.0745061	3.97714	4.0152	-0.853579	0.692793	0.513498	-1.53916	0.395935	2.30066	0.556912	-0.680651	0.356169	-0.681807	0.366554	-1.01573	-11.7339	1.21404	0.675366	-1.09903	-0.947438	-0.390531	1.48289	-0.579387	-0.36106	-0.225319	0.377227	1.44957	-2.37092	-0.93391	-0.484267	1.59626	-0.247001	0.166008	1.98092	-7.39383
47	0.0533718	-1.15974	0.734797	-0.662459	2.51286	-0.668033	-1.08408	0.426526	-0.0168011	-1.63335	1.36341	-1.57616	0.609062	1.38058	-1.73339	4.73034	3.62792	0.132793	-0.600782	-1.25152	0.842103	0.0318021	1.8951	0.97762	-0.400815	-1.35065	2.56568	0.418543	-0.543896	-12.3171	-0.118775	0.703022	-1.03332	-1.73161	1.22625	1.25531	0.681613	-1.50333	0.294274	-0.630481	0.214419	-1.35491	-0.185233	1.3165	-0.264178	-1.16678	1.43764	0.813516	-6.28586
48	0.00794746	-0.626595	-0.143446	0.478489	1.44898	0.381012	-1.00094	0.428231	0.0494531	-0.243846	1.93204	-2.39455	1.70725	0.780591	-1.09508	4.27833	3.9667	0.243989	0.039569	-1.16482	1.17438	-0.156924	2.29088	1.00488	0.544814	-2.95572	1.37308	-1.30668	0.259346	-13.5818	-0.221722	-0.189832	-0.891752	-2.11648	1.23932	0.885922	1.19479	-0.802499	0.245726	0.0379195	0.169849	-0.0539816	-0.0667197	0.110703	2.3302	-0.412527	0.93953	0.669362	-6.86366
49	-0.0630033	0.603339	-0.756316	1.30005	-0.00545728	0.400045	0.358306	-0.270647	0.00457473	1.62308	-0.319882	-4.03604	1.3886	-1.40126	0.73303	3.72066	4.40354	-0.857673	1.316	-0.197998	-0.818585	-0.585015	2.35776	-0.417985	0.0860565	-0.0807382	-1.83645	-1.32149	-1.32315	-13.5142	0.932735	-0.293508	-0.344217	-0.543708	-1.08205	0.572209	-0.200249	0.0979356	-0.381452	0.873993	1.08198	-1.24805	-1.03097	-1.38466	3.62254	0.443319	-0.382155	1.23383	-7.9702
50	0.535861	0.32661	-0.200298	0.733714	1.40377	0.361227	-1.05402	-0.434498	-0.376451	0.687343	-0.140606	-3.71861	1.15628	-0.188767	-0.190149	3.209	4.37362	0.152669	0.0532653	-1.00169	0.209983	-0.329194	2.00877	0.278531	-0.697006	0.232169	-0.891078	-0.541771	-0.962287	-13.5314	0.663336	-0.391252	-1.82128	-0.96268	-0.146861	0.745546	-0.57457	-0.405356	-1.08613	0.102622	0.573682	-1.16207	-1.1047	-0.629564	2.37365	-0.0406062	0.308292	-0.177167	-7.80571
51	-0.178153	-1.25968	0.557946	-0.295582	2.28561	-0.659281	0.32414	-0.105938	-0.671167	-1.10759	1.10553	-2.32509	-1.26701	-0.375259	-0.994741	3.85753	4.34454	-0.244523	-0.0400053	-0.633292	-0.355914	0.440935	0.956424	0.947642	0.330223	-0.155479	1.18528	3.00823	-1.57192	-8.90904	1.1761	1.7079	-1.20449	-1.51875	-0.154691	1.06912	-0.222279	-0.531321	1.04222	-1.08043	-0.0636363	-2.86436	-0.628198	2.48897	-2.81111	-2.76176	0.424607	-0.0607341	-6.35694
52	0.491178	0.0383931	-0.239739	1.47823	0.2584	1.24564	-1.03374	0.0561566	-0.744917	0.396272	1.05533	-2.34305	0.0340091	-0.628802	0.498073	2.02449	3.72676	-1.0442	-0.565201	-0.462635	-0.199738	-0.174119	0.803726	-0.302046	1.11787	-0.775519	0.340363	1.72887	-0.0335662	-6.63579	1.05338	0.384514	-0.888557	-1.44054	-0.0371387	1.0297	-0.863545	0.673349	0.527374	0.630783	0.462702	-2.76481	0.877843	0.165943	0.360256	-0.0966912	0.0671395	-0.0912152	-5.54244
53	0.172655	0.073879	0.43238	-0.0385551	-0.0328013	0.281801	-0.776334	-0.183046	0.203597	-0.0352264	0.675249	-1.945	0.309824	0.957414	0.563482	1.94584	1.39391	-0.0831755	-0.248564	-0.204723	0.004578	-0.234886	0.965706	-0.319162	0.313019	0.902179	0.728001	0.740992	-0.337813	-5.07802	0.762699	0.768079	-1.10062	-0.468588	0.174998	0.0870098	-0.122966	0.33834	0.125309	0.459853	0.274534	-1.2637	-0.000749281	-0.014574	0.768946	-0.493713	-0.440782	-1.14454	-2.90017
54	-0.639085	0.632499	-1.28336	1.72485	-0.79045	1.39472	1.77851	-0.74113	-0.531806	1.57828	0.59026	-3.44373	2.14357	-0.0214781	-0.00803594	4.02305	4.41404	-0.662816	1.63742	-1.09098	0.889575	-1.58351	1.39948	-0.954026	1.33166	-0.617829	-2.06127	-2.49641	-0.704831	-13.5621	-0.683731	-0.367137	-0.336383	1.02886	-1.1184	-0.622358	0.614403	0.611991	0.365878	0.641294	0.607569	0.262347	-0.611014	-2.47895	4.22378	-0.23216	0.623352	0.229493	-8.23403
[truncated: 719 more columns]

## Sheet: Fig4b-UMAP-Result
task_idx	task_name	UMAP_1	UMAP_2	is_regression	property
0	Ames	4.20891	-2.71078	FALSE	Toxicity
3	BBBP	6.77112	-3.78559	FALSE	Distribution
4	BCF	6.94386	-3.34544	TRUE	Toxicity
6	CYP1A2-inh	7.0091	-5.17077	FALSE	Metabolism
7	CYP1A2-sub	7.50485	-4.87357	FALSE	Metabolism
8	CYP2C19-inh	6.66729	-4.9681	FALSE	Metabolism
9	CYP2C19-sub	7.74567	-4.44087	FALSE	Metabolism
10	CYP2C9-inh	6.14753	-5.01133	FALSE	Metabolism
11	CYP2C9-sub	6.96235	-4.71171	FALSE	Metabolism
12	CYP2D6-inh	7.37845	-4.02663	FALSE	Metabolism
13	CYP2D6-sub	7.03243	-4.45563	FALSE	Metabolism
14	CYP3A4-inh	6.45968	-4.71068	FALSE	Metabolism
15	CYP3A4-sub	7.38581	-4.71482	FALSE	Metabolism
16	Caco-2	8.49663	-2.88194	TRUE	Absorption
17	Carcinogenicity	4.82644	-2.75694	FALSE	Toxicity
18	DILI	5.18068	-4.01795	FALSE	Toxicity
19	EC	5.3315	-2.30993	FALSE	Toxicity
20	EI	5.60784	-2.60452	FALSE	Toxicity
21	F(20%)	8.3951	-2.29602	FALSE	Absorption
22	F(30%)	7.82045	-2.06808	FALSE	Absorption
23	FDAMDD	5.00765	-3.30978	FALSE	Toxicity
24	Fu	7.66511	-2.67746	TRUE	Distribution
25	H-HT	4.97391	-3.75032	FALSE	Toxicity
26	HIA	8.64761	-2.4512	FALSE	Absorption
27	IGC50	6.75074	-2.94316	TRUE	Toxicity
28	LC50	6.35444	-2.81566	TRUE	Toxicity
29	LC50DM	6.18951	-3.0122	TRUE	Toxicity
30	LogD	7.89466	-3.34297	TRUE	Physiochemical
31	LogP	8.00221	-3.49429	TRUE	Physiochemical
32	LogS	7.67994	-3.64798	TRUE	Physiochemical
33	MDCK	8.40694	-2.72221	TRUE	Absorption
34	NR-AR-LBD	3.72194	-4.89297	FALSE	Toxicity
35	NR-AR	3.91438	-4.87856	FALSE	Toxicity
36	NR-AhR	3.69401	-3.21551	FALSE	Toxicity
37	NR-Aromatase	3.96753	-3.75205	FALSE	Toxicity
38	NR-ER-LBD	4.16102	-5.09697	FALSE	Toxicity
39	NR-ER	4.52851	-4.89496	FALSE	Toxicity
40	NR-PPAR-gamma	3.48163	-4.4967	FALSE	Toxicity
41	PPB	5.65522	-3.41955	TRUE	Distribution
42	Pgp-inh	8.08277	-2.27973	FALSE	Absorption
43	Pgp-sub	8.13541	-2.61449	FALSE	Absorption
44	ROA	4.68227	-3.35668	FALSE	Toxicity
45	Respiratory	4.62685	-2.86453	FALSE	Toxicity
46	SR-ARE	4.49645	-3.89175	FALSE	Toxicity
47	SR-ATAD5	3.41258	-3.74816	FALSE	Toxicity
48	SR-HSE	3.32892	-4.21273	FALSE	Toxicity
49	SR-MMP	4.79321	-4.29813	FALSE	Toxicity
50	SR-p53	4.02792	-4.20803	FALSE	Toxicity
51	SkinSen	4.95123	-2.25648	FALSE	Toxicity
52	T12	6.5909	-2.66465	FALSE	Excretion
53	VDss	7.47656	-3.11609	TRUE	Distribution
54	hERG	4.43549	-4.51395	FALSE	Toxicity

## Sheet: Fig4c
CYP1A2-inh
SMILES	Cc1ncc([N+](=O)[O-])n1CCO
Atom Index	Atom Type	Atom Name	X	Y	Z	Attention
0	3	C	1.82207	-1.84133	0.267492	0.000255067
1	3	C	1.65197	0.165974	0.160708	6.74885e-06
2	4	N	2.48963	0.580735	0.958526	0.402572
3	3	C	1.59975	1.76996	0.53416	7.85491e-06
4	3	C	0.580233	1.61227	-0.012378	0.000743087
5	4	N	-0.579682	2.57601	-0.384114	0.000266256
6	5	O	-1.83105	2.24267	-0.681102	0.00766876
7	5	O	-0.137609	3.66931	-0.476762	0.0133608
8	4	N	0.333212	0.315052	-0.239141	0.469425
9	3	C	-0.574642	-0.720987	-0.849663	0.000717501
10	3	C	-2.02454	-0.637059	0.123587	0.00362699
11	5	O	-1.6312	-1.90963	0.834797	0.10135
CYP1A2-inh
SMILES	CNNCc1ccc(C(=O)NC(C)C)cc1
Atom Index	Atom Type	Atom Name	X	Y	Z	Attention
0	3	C	-7.01975	-0.915349	0.0413773	3.26801e-07
1	4	N	-5.34799	-0.856833	0.0690496	0.646701
2	4	N	-5.10053	0.574056	0.123936	0.3281
3	3	C	-3.02463	0.556139	0.27637	1.34438e-06
4	3	C	-1.68011	0.731192	-0.0281223	3.29379e-07
5	3	C	-1.04606	1.9412	0.107923	0.000912743
6	3	C	0.306468	2.16115	-0.445591	0.00285941
7	3	C	1.14117	0.739209	-0.00933346	0.00135124
8	3	C	2.65064	0.782027	-0.00110601	7.90733e-06
9	5	O	2.99059	1.46298	-0.00799624	0.000227437
10	4	N	3.42885	-0.462549	-0.0573332	0.00290296
11	3	C	4.95932	-0.428714	-0.0115444	1.52597e-06
12	3	C	4.86119	1.08354	-0.00539838	0.000375882
13	3	C	5.11293	-1.86054	0.0699943	0.00113379
14	3	C	0.750814	-0.588104	-0.123979	0.0137971
15	3	C	-1.31304	-0.622482	-0.326779	0.00162654
Carcinogenicity
SMILES	CNNCc1ccc(C(=O)NC(C)C)cc1
Atom Index	Atom Type	Atom Name	X	Y	Z	Attention
0	3	C	6.29972	-1.61882	-0.167295	1.18905e-05
1	4	N	5.60021	-0.438341	0.260648	0.616247
2	4	N	4.14609	-0.616664	-0.0349518	0.371054
3	3	C	3.24657	0.664511	0.537058	0.00242615
4	3	C	1.88606	0.544643	0.0842667	3.74656e-05
5	3	C	1.09883	-0.0481667	0.740955	0.000549773
6	3	C	0.00206831	0.370042	0.697448	0.00138954
7	3	C	-0.770362	0.244183	-0.543997	0.000118435
8	3	C	-2.20341	0.13507	-0.893934	0.000435588
9	5	O	-2.55364	-0.390428	-2.10664	0.00226829
10	4	N	-3.3638	0.550566	0.107039	0.00186599
11	3	C	-4.37279	0.289884	-0.150503	3.41472e-05
12	3	C	-5.25912	1.52181	0.691169	0.00153553
13	3	C	-5.06574	-1.13241	0.138106	0.000711578
14	3	C	0.169765	0.511373	-1.52923	0.000751148
15	3	C	1.48901	0.677199	-1.20035	0.000563303
Carcinogenicity
SMILES	Cc1ncc([N+](=O)[O-])n1CCO
Atom Index	Atom Type	Atom Name	X	Y	Z	Attention
0	3	C	-0.561548	2.45791	0.0817937	1.86422e-05
1	3	C	-1.00808	1.145	-0.331111	0.0011037
2	4	N	-2.22289	1.14734	-0.839057	0.00054047
3	3	C	-2.27208	-0.276726	-1.2295	0.00307802
4	3	C	-1.29409	-1.03685	-0.516984	7.20086e-05
5	4	N	-1.11737	-2.65687	-0.0826546	0.000853064
6	5	O	0.128106	-2.77193	-0.0435623	0.314958
7	5	O	-2.07072	-3.11851	-0.706624	0.677752
8	4	N	-0.516024	0.0472807	-0.0824128	0.000432271
9	3	C	0.455032	-0.135217	1.09156	4.54689e-06
10	3	C	2.01012	-0.359441	0.182111	6.2314e-06
11	5	O	3.12985	-0.165875	1.24169	0.00118159
F(30%)
SMILES	CCN(CC)C(=S)SSC(=S)N(CC)CC
Atom Index	Atom Type	Atom Name	X	Y	Z	Attention
0	3	C	3.19297	2.34483	2.22405	0.0418523
1	3	C	2.03199	1.93998	1.35021	0.00979774
2	4	N	2.24624	0.307321	0.857659	0.00114523
3	3	C	2.88634	0.200837	-0.047915	0.00564394
4	3	C	2.02589	0.0851475	-1.23941	0.0928887
5	3	C	1.50006	-0.452083	1.90971	0.0183223
6	10	S	0.786093	-0.254422	3.42977	0.0611515
7	10	S	1.32362	-2.16166	1.33183	0.25847
8	10	S	-0.452102	-2.68619	1.09671	0.234384
9	3	C	-0.835498	-2.13069	-0.581242	0.0104361
10	10	S	-0.433128	-3.42203	-1.76675	0.089848
11	4	N	-1.50985	-0.939171	-0.699011	0.00606004
12	3	C	-2.0419	-0.147738	0.366237	0.00905571
13	3	C	-3.55639	-1.27755	0.851285	0.0900892
14	3	C	-1.66409	-0.133908	-2.05274	0.0114337
15	3	C	-3.23832	-0.91315	-2.59698	0.0594219
F(30%)
SMILES	Cc1ccc(C(=O)c2cc(O)c(O)c([N+](=O)[O-])c2)cc1
Atom Index	Atom Type	Atom Name	X	Y	Z	Attention
0	3	C	5.09872	0.92584	0.254834	0.0034457
1	3	C	3.89742	0.378531	-0.070839	0.0120315
2	3	C	3.82906	-0.885758	0.17048	0.0283408
3	3	C	2.40032	-1.65357	-0.183571	0.0767321
4	3	C	1.33061	-0.848228	-0.616724	0.108511
5	3	C	0.000485456	-1.50858	-0.821272	0.0731738
6	5	O	-0.0408316	-2.64616	-1.36246	0.000554962
7	3	C	-1.15939	-0.646826	-0.405771	0.0983387
8	3	C	-2.36165	-1.01907	-1.4162	0.013778
9	3	C	-3.57768	-0.487634	-1.25178	0.132339
10	5	O	-4.51313	-0.525923	-2.16818	0.00300266
11	3	C	-3.63749	0.324241	0.208302	0.280527
12	5	O	-5.13471	0.787328	0.027204	0.0301065
13	3	C	-2.67762	0.527501	0.989279	0.00276194
14	4	N	-2.85361	1.2786	2.14031	0.000395259
15	5	O	-2.05332	1.38114	2.80908	0.00210061
16	5	O	-3.98963	1.82694	2.53793	0.00740005
17	3	C	-1.43925	-0.102295	0.709406	0.00293301
18	3	C	1.56755	0.391815	-0.47382	0.056571
19	3	C	2.71015	1.12463	-0.407218	0.0669574
Ames
SMILES	Cc1ncc([N+](=O)[O-])n1CCO
Atom Index	Atom Type	Atom Name	X	Y	Z	Attention
0	3	C	-0.815255	2.37549	0.0941419	0.000260891
1	3	C	-1.20526	0.962117	0.485357	0.000420137
2	4	N	-2.07782	0.621396	1.05086	0.000567155
3	3	C	-2.24848	-0.845103	1.08231	0.000415316
4	3	C	-1.09508	-1.25314	0.283675	8.23541e-05
5	4	N	-0.722591	-2.60758	0.0455364	0.000378499
6	5	O	0.428661	-2.81987	-0.395106	0.166955
7	5	O	-1.56608	-3.53107	0.273778	0.827707
8	4	N	-0.419542	-0.139611	-0.163711	0.00245452
9	3	C	0.734929	-0.0734695	-1.03493	0.000401916
10	3	C	2.04368	-0.22633	-0.289461	0.000136856
11	5	O	2.50577	0.960424	0.633009	0.000220689
Ames
SMILES	CNNCc1ccc(C(=O)NC(C)C)cc1
Atom Index	Atom Type	Atom Name	X	Y	Z	Attention
0	3	C	6.40016	-1.47282	0.0408865	0.00892243
1	4	N	5.81851	-0.352521	0.32067	0.275406
2	4	N	4.20755	-0.541651	-0.230025	0.349284
3	3	C	3.38764	0.59404	0.447226	0.0227678
4	3	C	2.07322	0.48357	0.220769	0.00183024
5	3	C	1.00442	0.125103	0.85675	0.0251808
6	3	C	-0.249259	0.0496495	0.821341	0.0488361
7	3	C	-0.849424	0.378012	-0.401579	0.0025088
8	3	C	-2.14774	0.0882895	-0.950156	0.00538602
9	5	O	-2.59302	-0.554567	-2.13801	0.0408055
10	4	N	-3.10567	0.494016	0.00973747	0.0389692
11	3	C	-4.62664	0.354551	-0.14674	0.00155982
12	3	C	-5.50522	1.41967	0.786205	0.075624
13	3	C	-5.03165	-0.987096	0.264252	0.0542559
14	3	C	0.219206	0.516917	-1.61769	0.0333903
15	3	C	1.33964	0.676974	-1.2167	0.0152735
DILI
SMILES	CCN(CC)C(=S)SSC(=S)N(CC)CC
Atom Index	Atom Type	Atom Name	X	Y	Z	Attention
0	3	C	3.19305	2.41357	2.24051	0.000489109
1	3	C	1.95947	2.04243	1.47808	9.19597e-05
2	4	N	2.16845	0.54126	0.845359	0.000215579
3	3	C	2.93691	0.117688	-0.136862	9.00679e-05
4	3	C	2.10982	0.312043	-1.42975	0.000260623
5	3	C	1.48139	-0.591974	2.09425	0.00196937
6	10	S	1.15261	-0.0794521	3.69017	0.0804228
7	10	S	1.38491	-2.13532	1.16717	0.372486
8	10	S	-0.443314	-2.69484	0.989133	0.292695
9	3	C	-0.871309	-2.23109	-0.520656	0.0127998
10	10	S	-0.437453	-3.61537	-1.57899	0.237142
11	4	N	-1.60974	-0.933909	-0.531972	0.000213267
12	3	C	-2.12021	-0.443222	0.0898091	7.26839e-05
13	3	C	-3.61468	-0.66121	1.07163	0.000440737
14	3	C	-1.88674	-0.422089	-1.5907	7.58379e-05
15	3	C	-3.1657	-0.835195	-2.56822	0.000534515
DILI
SMILES	Cc1ccc(C(=O)c2cc(O)c(O)c([N+](=O)[O-])c2)cc1
Atom Index	Atom Type	Atom Name	X	Y	Z	Attention
0	3	C	5.12113	0.941537	0.291183	0.000250736
1	3	C	3.72639	0.403834	0.128663	4.63627e-08
2	3	C	3.55367	-1.05234	0.0403246	5.27597e-05
3	3	C	2.45677	-1.59322	-0.200199	0.000335736
4	3	C	1.28824	-0.850568	-0.554878	0.00155431
5	3	C	0.0160125	-1.50533	-0.844356	0.0389521
6	5	O	-0.0121675	-2.76029	-1.29934	0.000813433
7	3	C	-1.35049	-0.936694	-0.446708	0.0115336
8	3	C	-2.3568	-0.976684	-1.36934	0.000178749
9	3	C	-3.58785	-0.400154	-1.13255	0.000231751
10	5	O	-4.70471	-0.682762	-2.01076	0.000571582
11	3	C	-3.86978	0.438585	0.0401159	4.00224e-06
12	5	O	-4.9994	0.828869	0.179684	0.00795248
13	3	C	-2.7158	0.580481	0.807453	1.88261e-06
14	4	N	-2.80551	1.37753	2.26566	0.916678
15	5	O	-1.85992	1.6198	3.01445	5.40465e-06
16	5	O	-3.99561	1.71756	2.41672	1.58363e-06
17	3	C	-1.48302	-0.0865878	0.590181	0.0104396
18	3	C	1.46854	0.50121	-0.59148	0.0104307
19	3	C	2.69951	1.10076	-0.385569	1.19173e-05
H-HT
SMILES	CCN(CC)C(=S)SSC(=S)N(CC)CC
Atom Index	Atom Type	Atom Name	X	Y	Z	Attention
0	3	C	3.23	2.41078	2.24621	0.00503213
1	3	C	1.99925	1.86314	1.40578	0.000143562
2	4	N	2.089	0.480636	1.07049	0.000179421
3	3	C	2.84717	0.0578926	-0.0763276	0.000153678
4	3	C	2.13729	0.236164	-1.38977	0.00362134
5	3	C	1.49283	-0.497784	1.89921	0.00172932
6	10	S	0.808434	-0.194553	3.43428	0.112704
7	10	S	1.59767	-2.12145	1.32412	0.294583
8	10	S	-0.624087	-2.60834	1.05044	0.416368
9	3	C	-0.509121	-2.14896	-0.485524	0.00643672
10	10	S	-0.298701	-3.28089	-1.75223	0.143971
11	4	N	-1.62711	-1.24409	-0.492026	0.000352592
12	3	C	-2.19677	-0.283952	0.34849	0.000327715
13	3	C	-3.47557	-0.844607	0.902771	0.00705238
14	3	C	-1.74961	-0.181125	-1.99602	0.00026306
15	3	C	-3.1664	-0.750823	-2.62549	0.00708223
H-HT
SMILES	Cc1ccc(C(=O)c2cc(O)c(O)c([N+](=O)[O-])c2)cc1
Atom Index	Atom Type	Atom Name	X	Y	Z	Attention
0	3	C	-5.10867	0.0185704	-0.994763	0.000669924
1	3	C	-3.95792	0.0990171	-0.265075	0.000124123
2	3	C	-3.5825	0.664908	1.07749	0.00180135
3	3	C	-2.43893	0.508167	1.66927	0.0171146
4	3	C	-1.2812	0.0873332	0.982561	0.0135403
5	3	C	0.31309	-0.223032	1.41688	0.0230044
6	5	O	0.120292	-0.286597	2.67673	0.00173655
7	3	C	1.24911	-0.0165278	0.692047	0.0443155
8	3	C	1.29915	0.893676	-0.344695	0.00014555
9	3	C	2.50813	0.920217	-1.06706	0.0031307
10	5	O	2.64481	1.78503	-2.09588	0.00240983
11	3	C	3.59578	0.13765	-0.639235	0.000254612
12	5	O	4.82025	0.461222	-1.59145	0.00226077
13	3	C	3.61603	-0.707925	0.30943	4.02342e-07
14	4	N	4.79594	-1.60582	0.748069	0.83824
15	5	O	4.54042	-2.35938	1.60037	0.000138002
16	5	O	5.74758	-1.42563	0.521948	0.000152205
17	3	C	2.54681	-0.707326	1.254	0.000500838
18	3	C	-1.47363	-0.890126	-0.350345	0.042021
19	3	C	-3.06992	-0.454819	-1.10169	0.00843935
CYP3A4-inh
SMILES	Cc1ncc([N+](=O)[O-])n1CCO
Atom Index	Atom Type	Atom Name	X	Y	Z	Attention
0	3	C	-1.50069	-2.22838	-0.32681	0.000740374
1	3	C	-1.29801	-0.526102	-0.588598	0.00188483
2	4	N	-1.96467	0.466379	-1.29446	0.22806
3	3	C	-1.70338	1.60565	-0.956764	0.000438371
4	3	C	-0.655097	1.53798	-0.0485597	0.00162512
5	4	N	0.0395726	2.63632	0.365365	0.000826565
6	5	O	-0.422162	3.74373	0.39809	0.00772109
7	5	O	1.23461	2.45342	0.955533	0.00230582
8	4	N	-0.548692	0.369522	0.290286	0.365819
9	3	C	0.704609	-0.400064	1.09426	0.00277254
10	3	C	1.97074	-0.480647	0.378079	0.0039381
11	5	O	2.24091	-2.02017	-0.725232	0.383867
CYP3A4-inh
SMILES	CNNCc1ccc(C(=O)NC(C)C)cc1
Atom Index	Atom Type	Atom Name	X	Y	Z	Attention
0	3	C	5.3732	0.964392	-1.18584	8.97967e-05
1	4	N	4.33582	0.823765	0.103354	0.310478
2	4	N	4.34474	-0.426368	0.689798	0.548345
3	3	C	3.26613	-1.41848	-0.0545132	0.000697921
4	3	C	1.84059	-0.903138	0.105418	6.80833e-05
5	3	C	1.3179	-0.91394	1.21955	0.000251252
6	3	C	-0.0244818	-0.70626	1.07023	0.000830309
7	3	C	-0.771564	-0.290078	-0.253783	0.00018635
8	3	C	-1.76357	-0.140981	-0.404702	0.00104689
9	5	O	-2.63208	-0.707326	-1.15746	0.00275945
10	4	N	-2.6517	0.476472	0.848258	0.128076
11	3	C	-4.03008	0.926937	0.919196	0.00046374
12	3	C	-4.3848	1.82081	-0.538083	0.00229471
13	3	C	-5.04724	-0.280183	0.853689	0.0023432
14	3	C	0.0721193	-0.786746	-1.24958	0.00152792
15	3	C	1.36477	-1.06607	-1.25093	0.000540993
F(20%)
SMILES	Cc1ccc(C(=O)c2cc(O)c(O)c([N+](=O)[O-])c2)cc1
Atom Index	Atom Type	Atom Name	X	Y	Z	Attention
0	3	C	5.08819	0.969832	-0.916507	0.00251219
1	3	C	3.91027	0.206601	-0.447918	0.0720392
2	3	C	3.64281	-0.335743	0.7328	0.036892
3	3	C	2.60117	-0.62126	0.961619	0.13662
4	3	C	1.34795	-0.660043	0.363121	0.164129
5	3	C	0.0232194	-1.27693	0.892988	0.122324
6	5	O	0.173451	-2.39111	1.48382	0.00242966
7	3	C	-1.43398	-0.546601	0.31268	0.136997
8	3	C	-1.45951	0.721553	0.421176	0.0087141
9	3	C	-2.61288	1.27596	0.342862	0.0491191
10	5	O	-2.86688	2.60953	0.263349	0.0146845
11	3	C	-3.7442	0.471337	0.03652	0.0424796
12	5	O	-4.89784	1.05883	-0.285902	0.0128825
13	3	C	-3.69438	-0.874921	0.160809	0.0185163
14	4	N	-4.83053	-1.80577	-0.132409	0.00764523
15	5	O	-4.65082	-2.50341	-1.11061	0.00144231
16	5	O	-5.62989	-1.44185	0.738357	0.0013056
17	3	C	-2.43042	-1.56779	0.537765	0.00823224
18	3	C	1.46408	-0.203209	-0.958814	0.110264
19	3	C	2.72024	0.353601	-1.26545	0.0507708
F(20%)
SMILES	CCN(CC)C(=S)SSC(=S)N(CC)CC
Atom Index	Atom Type	Atom Name	X	Y	Z	Attention
0	3	C	3.51131	1.84425	-0.911737	0.0338033
1	3	C	2.62044	0.928046	-2.00968	0.00645188
2	4	N	2.63301	-0.479995	-1.28913	0.00457863
3	3	C	3.87088	-0.955559	-0.745062	0.0053335
4	3	C	3.7828	-1.09663	0.830788	0.0252049
5	3	C	1.49468	-1.20889	-1.18207	0.0403568
6	10	S	0.862908	-2.44232	-1.08357	0.0461698
7	10	S	-0.0383356	0.13392	-1.89284	0.274356
8	10	S	-0.272156	1.24998	-0.333912	0.384805
9	3	C	-1.22046	0.342306	0.758474	0.0223188
10	10	S	-0.502107	-0.216816	2.23757	0.0711125
11	4	N	-2.59671	0.156108	0.476553	0.0038531
12	3	C	-3.49493	-0.793932	1.18443	0.00539886
13	3	C	-3.50207	-2.23186	0.631654	0.0409886
14	3	C	-3.31453	0.91992	-0.579955	0.00441051
15	3	C	-3.77463	2.21425	-0.0801018	0.0308585

## Sheet: Fig3-Chiral Related Experiments
Model	MAE (Rotation strength)
RF	0.04048
SchNet	0.03634
MPNN	0.03623
AttentiveFP	0.03622
SVR	0.03576
XGBoost	0.03499
LR	0.03494
OmniMol	0.02759
Model	Chiral Cliff Accuracy (%)
3d-Graphormer	51.9144
DRFormer	52.1252
BCD :LR	66
AP+BCD :LR	71
BCD :GB	73
AP+BCD :RF	74
BCD :RF	75
AP+BCD :GB	78
OmniMol	78.3184
OmniMol+Finetune	79.2971

## Sheet: Fig5
Carcinogenicity
SMILES	[O-][n+]1ccc(N=Nc2ccc(N(CCC)CCC)cc2)cc1
Atom Index	Atom Type	Atom Name	X	Y	Z	Attention
0	5	O	9.15873	0.342919	0.27155	0.00786106
1	4	N	7.82243	0.188537	0.179244	0.134892
2	3	C	7.16873	1.47601	-0.0987417	0.0040802
3	3	C	5.79946	1.55464	-0.365304	0.000827829
4	3	C	5.09591	0.252065	-0.383573	0.001263
5	4	N	3.69795	0.265822	-0.784311	0.285272
6	4	N	3.00548	-0.409027	0.341752	0.20504
7	3	C	1.71504	-0.220553	0.262058	0.0368805
8	3	C	0.884568	0.511524	1.22392	0.00915887
9	3	C	-0.566937	0.503211	0.83897	0.0132577
10	3	C	-0.87398	0.0134333	-0.41739	0.00023215
11	4	N	-2.53652	-0.27395	-0.280487	0.030256
12	3	C	-3.19147	-1.26187	0.19976	0.0493712
13	3	C	-3.91946	-0.263656	1.76257	0.019841
14	3	C	-4.74687	-1.28223	2.68817	0.0224803
15	3	C	-3.02329	-0.265088	-1.76317	0.0728583
16	3	C	-4.69478	0.488121	-1.95528	0.0379524
17	3	C	-4.35984	1.67119	-1.24392	0.0179101
18	3	C	-0.520862	-0.916406	-1.3157	0.0236848
19	3	C	1.19403	-0.887779	-1.05774	0.0234049
20	3	C	5.7335	-1.21146	-0.271599	0.00146582
21	3	C	7.08605	-0.818199	0.139993	0.00201035
Carcinogenicity
SMILES	ClC1=C(C)c2ccc(OP(OCC)(OCC)=S)cc2OC1=O										1
Atom Index	Atom Type	Atom Name	X	Y	Z	Attention
0	11	Cl	6.79992	1.63641	1.09311	0.000952645
1	3	C	4.94954	1.25703	0.965864	0.088709
2	3	C	4.57272	0.177592	0.405681	0.00036631
3	3	C	5.58389	-0.892697	-0.0726655	0.00677669
4	3	C	3.28072	-0.125789	0.264358	0.0136385
5	3	C	2.53125	-1.4047	-0.129023	0.00950033
6	3	C	1.19275	-1.63596	-0.10148	0.00939469
7	3	C	0.394074	-0.390867	0.417938	0.0152429
8	5	O	-0.954584	-0.8858	0.0608845	0.0269556
9	9	P	-1.98417	-0.089501	-0.579425	0.0123617
10	5	O	-2.28702	1.18485	0.792073	0.0186118
11	3	C	-3.39914	2.39258	0.501386	0.000874553
12	3	C	-3.59071	2.79544	1.66391	0.00555878
13	5	O	-3.44596	-0.911984	-0.647848	0.0136798
14	3	C	-3.54408	-2.11419	-1.04563	0.00118347
15	3	C	-4.69513	-2.8269	-0.893588	0.00789858
16	10	S	-1.66674	0.338494	-2.28205	0.710095
17	3	C	0.874171	0.403302	0.742425	0.00437511
18	3	C	2.21323	0.78564	0.739344	0.0110336
19	5	O	2.6293	1.98333	1.29471	0.011534
20	3	C	4.00694	2.24721	1.50434	0.00238278
21	5	O	4.29915	3.31301	1.99672	0.0288746
Carcinogenicity
SMILES	[O-][n+]1ccccc1C=C
Atom Index	Atom Type	Atom Name	X	Y	Z	Attention
0	5	O	-0.0977728	2.43496	0.563803	0.561301
1	4	N	0.366418	1.22571	0.128199	0.0863672
2	3	C	1.75292	1.23154	-0.0929714	0.0502136
3	3	C	2.50769	-0.0109349	-0.104042	0.0429605
4	3	C	1.44153	-1.28292	-0.35487	0.0926363
5	3	C	0.16511	-1.11254	-0.291459	0.0178283
6	3	C	-0.399739	0.13067	0.024841	0.000524868
7	3	C	-2.17042	0.397127	0.0923057	0.016043
8	3	C	-2.93823	-0.754475	-0.0707256	0.132126
SkinSen
SMILES	CC1=C(C(C2=CC=CC=C2Cl)=NO1)C(N[C@H]3[C@@H]4N(C3=O)[C@H](C(C)(S4)C)C(O)=O)=O
Atom Index	Atom Type	Atom Name	X	Y	Z	Attention
0	3	C	-0.47303	-2.28138	2.48963	0.0276948
1	3	C	-1.88592	-1.60466	1.99175	0.0396116
2	3	C	-2.08381	-0.65759	1.04047	0.0863058
3	3	C	-3.66641	-0.619016	1.09518	0.0379644
4	3	C	-4.34922	0.101784	0.588503	0.0330974
5	3	C	-5.38637	-0.2197	-0.447464	0.00349195
6	3	C	-6.33406	0.746782	-0.876688	0.00885074
7	3	C	-6.2969	2.1645	-0.926788	0.0111927
8	3	C	-5.27193	2.64549	-0.091633	0.00416315
9	3	C	-4.42561	1.84482	0.680094	0.0133843
10	11	Cl	-3.31693	2.62375	1.72818	3.88879e-06
11	4	N	-4.14833	-1.0615	2.40926	0.0104162
12	5	O	-2.90594	-1.78965	2.91216	0.0120202
13	3	C	-1.50383	-0.264863	-0.12172	0.0602205
14	4	N	-0.555537	-1.27117	-0.256976	0.0144123
15	3	C	0.60699	-0.754938	-1.57321	0.339289
16	3	C	1.47773	0.367589	-1.13055	0.00824905
17	4	N	2.51919	-0.531452	-1.39667	0.0191632
18	3	C	1.94743	-1.53452	-1.84078	5.4975e-05
19	5	O	2.01229	-2.83023	-1.68923	0.0103094
20	3	C	3.85491	-0.61742	-0.606554	0.00166585
21	3	C	3.60929	0.637768	0.371146	8.73807e-05
22	3	C	4.44375	0.432938	1.83492	0.122379
23	10	S	1.99692	0.794521	0.72248	0.00184988
24	3	C	4.26814	1.92798	-0.40045	0.0514014
25	3	C	5.16953	-0.526917	-1.44806	0.0143661
26	5	O	4.84255	-0.453478	-2.84341	0.031577
27	5	O	6.17633	-0.627732	-1.13011	0.0300596
28	5	O	-1.75619	0.350529	-0.80811	0.00671881
SkinSen
SMILES	OC1=C(C=C(C=C1[N+]([O-])=O)Cl)C2=CC(C(O)=O)=CC=C2
Atom Index	Atom Type	Atom Name	X	Y	Z	Attention
0	5	O	-1.74882	2.1527	0.564668	0.0132414
1	3	C	-1.86891	0.394419	0.133636	1.3602e-06
2	3	C	-0.553035	-0.253248	-0.277987	0.0769021
3	3	C	-0.975909	-1.42135	-1.05141	0.00434829
4	3	C	-2.25242	-1.87152	-1.23606	7.75528e-05
5	3	C	-3.59074	-1.61085	-0.745683	0.00629541
6	3	C	-3.30645	-0.202807	-0.0860762	6.57376e-05
7	4	N	-4.60485	0.617237	0.603922	1.44815e-05
8	5	O	-4.7438	1.64549	-0.273033	0.449505
9	5	O	-5.03692	0.0648283	1.34009	0.369941
10	11	Cl	-2.56325	-3.60789	-2.11668	0.00417162
11	3	C	0.479399	0.188655	-0.168159	0.0354684
12	3	C	1.47465	-0.371647	0.547158	0.0114686
13	3	C	2.66227	0.0963423	0.780389	0.0205212
14	3	C	3.43395	-0.319891	1.59243	0.000734869
15	5	O	4.98029	0.0229242	1.71652	0.000843212
16	5	O	3.16571	-1.66887	2.05634	0.000673779
17	3	C	3.12725	1.16512	-0.0563799	0.00112994
18	3	C	2.16552	2.07744	-0.838749	0.00345524
19	3	C	1.09066	1.26039	-0.921691	0.00114077
SkinSen
SMILES	O=CC1=CC(O)=C(OC)C=C1
Atom Index	Atom Type	Atom Name	X	Y	Z	Attention
0	5	O	-4.62843	0.797175	-0.10037	0.387941
1	3	C	-3.77252	-0.754781	0.101185	0.0312621
2	3	C	-2.41745	-0.4798	-0.134322	0.000504801
3	3	C	-1.73799	1.28986	0.00934954	0.0043664
4	3	C	-0.146258	1.46797	0.0324008	0.385683
5	5	O	0.334121	2.98371	-0.0103279	0.00334643
6	3	C	0.869297	0.36266	0.00720282	0.101307
7	5	O	2.38409	0.731326	-0.0479472	0.00622652
8	3	C	3.09361	-0.407414	-0.216177	0.000173018
9	3	C	0.207013	-1.06741	-0.0293412	0.0462483
10	3	C	-1.09383	-1.30985	0.00886678	0.0329416
hERG
SMILES	Brc1ccc2[nH]c(C(OCC)=O)c(NC(CCN3CC(CCC3)(C)C)=O)c2c1
Atom Index	Atom Type	Atom Name	X	Y	Z	Attention
0	57	Br	1.66487	-6.49428	3.44489	0.000162038
1	3	C	2.29306	-4.82975	3.05451	6.11852e-05
2	3	C	2.96635	-3.85429	3.9551	0.00158772
3	3	C	3.30754	-2.52334	3.80445	0.00159937
4	3	C	2.67972	-1.95094	2.91578	4.17924e-05
5	4	N	2.60407	-0.57945	2.29488	0.00333305
6	3	C	2.08955	-0.40093	1.18711	0.0148044
7	3	C	2.04147	0.878849	0.485693	0.00979673
8	5	O	2.56808	1.89433	1.30348	0.00857429
9	3	C	2.50413	3.61117	1.00916	0.000215494
10	3	C	3.94998	3.58495	-0.0982009	0.000233813
11	5	O	1.53101	1.08405	-0.59739	0.00371759
12	3	C	1.47872	-1.97073	0.893646	0.00155376
13	4	N	0.9227	-1.68419	-0.342025	0.00025505
14	3	C	0.548899	-2.9316	-1.03941	0.00199537
15	3	C	-0.795818	-2.55287	-2.29558	0.000764807
16	3	C	-1.67354	-2.12771	-1.77442	0.000242605
17	4	N	-1.61168	-0.566836	-1.27265	0.789766
18	3	C	-3.03138	-0.157945	-0.669152	0.0652475
19	3	C	-3.37703	1.49513	-0.565239	0.00661636
20	3	C	-2.15749	1.8185	-0.850455	0.0403062
21	3	C	-1.54682	1.72225	-2.49217	0.0335814
22	3	C	-1.5673	0.339129	-2.66623	0.00150337
23	3	C	-3.37329	1.67265	0.892275	0.0012841
24	3	C	-4.3009	1.66576	-1.46321	0.00232879
25	5	O	1.00851	-4.04038	-0.58328	0.0102609
26	3	C	1.77451	-2.52401	1.87595	7.39853e-05
27	3	C	1.64539	-3.93359	2.09122	9.28171e-05
hERG
SMILES	CC1(C)C(N(C2=CC(C(F)(F)F)=C(C#N)C=C2)C(N1C3=CC(F)=C(C(NC)=O)C=C3)=S)=O
Atom Index	Atom Type	Atom Name	X	Y	Z	Attention
0	3	C	0.657158	-2.64141	0.127494	0.010208
1	3	C	0.287013	-1.52949	-0.0545837	0.00244092
2	3	C	-1.23384	-2.09965	-0.0483728	0.0103229
3	3	C	1.73659	-1.40361	0.0934107	0.0667186
4	4	N	1.94481	0.0411738	-0.0357324	0.101147
5	3	C	3.6154	0.757833	-0.359551	0.013928
6	3	C	4.65397	-0.413136	-0.0956145	0.00118865
7	3	C	6.05187	0.0239864	0.102033	0.0105559
8	3	C	7.34859	-0.877679	-0.021792	0.00354924
9	57	Br	8.43943	-1.83691	-0.0574848	0.00479469
10	57	Br	8.38635	0.367299	0.10583	0.0124496
11	57	Br	6.28711	-1.91784	0.149821	0.00947769
12	3	C	6.50979	1.70194	-0.0344173	0.10053
13	3	C	7.73993	2.1416	0.0396386	0.00922205
14	4	N	9.26795	2.70342	-0.0727999	0.0716553
15	3	C	5.33331	2.73592	-0.0116288	0.00126288
16	3	C	3.62688	2.27786	-0.261186	0.000451965
17	3	C	0.891542	0.777069	-0.000574342	0.00874611
18	4	N	-0.275032	-0.378249	0.320281	0.0973379
19	3	C	-1.80991	0.253572	-0.0010541	0.0101944
20	3	C	-2.13343	1.64288	-0.00450251	0.0195634
21	3	C	-3.62584	2.33139	0.0225996	0.00288665
22	57	Br	-3.97702	3.5309	-0.122576	0.00398246
23	3	C	-4.62937	0.962291	-0.000606465	0.000525046
24	3	C	-6.09002	1.30544	-0.027112	0.00104128
25	4	N	-7.16489	0.200953	-0.164855	0.340537
26	3	C	-8.55738	0.662573	0.00061376	9.96477e-05
27	5	O	-6.51385	2.81456	-0.131823	0.0508853
28	3	C	-4.21934	-0.479303	-0.0204029	0.000235285
29	3	C	-2.75916	-0.885414	0.0210251	0.00193665
30	10	S	0.661814	2.4978	0.00653239	0.00942956
31	5	O	2.72398	-2.52128	0.0610546	0.0226951
hERG
SMILES	BrC1=CC=C(C2(C3)C3CN(CCCSC4=NN=C(C5=CC=CC6=C5C=CC(C)=N6)N4C)C2)C=C1
Atom Index	Atom Type	Atom Name	X	Y	Z	Attention
0	57	Br	11.3306	0.934046	-1.69415	0.000346767
1	3	C	9.51482	0.689532	-1.24081	1.44085e-06
2	3	C	8.57641	0.281105	-2.13537	2.47408e-06
3	3	C	7.22807	0.176734	-1.79844	1.70203e-06
4	3	C	6.85469	0.0479614	-0.592655	1.99698e-05
5	3	C	5.23821	-0.0393922	-0.230842	2.46776e-05
6	3	C	5.15862	-1.62182	0.817126	0.0125646
7	3	C	4.70881	-1.45852	-0.618005	0.00200696
8	3	C	3.16894	-0.72204	-0.952572	0.000102314
9	4	N	3.38866	0.395608	-1.01517	0.555583
10	3	C	2.22678	1.13965	-1.11238	2.68427e-06
11	3	C	1.4501	1.53592	0.288379	3.51494e-07
12	3	C	1.05543	0.310197	1.37444	3.17197e-05
13	10	S	-0.1994	-0.786391	0.615527	0.0916767
14	3	C	-1.69817	-0.00552718	1.09497	0.000121369
15	4	N	-1.66825	1.37773	1.2423	0.000509112
16	4	N	-3.05187	1.59299	1.67194	0.00114705
17	3	C	-3.96958	0.609777	1.29287	0.00147552
18	3	C	-5.22353	0.369161	1.607	2.67527e-06
19	3	C	-5.75511	0.391332	2.92894	1.33222e-06
20	3	C	-7.09012	0.290567	3.10829	1.09274e-05
21	3	C	-7.83533	0.147708	1.98948	3.33365e-07
22	3	C	-7.49354	0.0200332	0.779019	0.00054689
23	3	C	-6.07366	0.221727	0.50239	6.29742e-05
24	3	C	-5.67255	0.184093	-0.715857	4.62813e-06
25	3	C	-6.66312	0.0124911	-1.85788	0.00092634
26	3	C	-7.96158	-0.209949	-1.57291	6.72139e-06
27	3	C	-8.86863	-0.364898	-2.55184	9.88277e-06
28	4	N	-8.38903	-0.102102	-0.174688	0.15615
29	4	N	-2.93176	-0.503488	1.07994	0.109869
30	3	C	-3.31789	-1.84472	0.851534	2.21348e-06
31	3	C	4.52144	0.844071	-0.221975	0.0667767
32	3	C	7.96016	0.155807	0.436674	4.22509e-06
33	3	C	9.11116	0.524202	0.0359129	6.13423e-06
EI
SMILES	CN(C1C(C2=O)N(C=N1)CC(O)=O)C(N2C)=O
Atom Index	Atom Type	Atom Name	X	Y	Z	Attention
0	3	C	-2.07306	-1.73957	-1.8928	0.00848727
1	4	N	-1.75867	-1.0815	-0.772897	0.000167096
2	3	C	-0.468534	-1.15643	-0.0587236	0.283436
3	3	C	0.420361	0.0320177	0.166897	0.342617
4	3	C	-0.442757	1.02878	1.08486	0.0846694
5	5	O	-0.0376912	1.6154	1.98922	2.42884e-05
6	4	N	1.57296	-0.624138	0.803344	0.00216303
7	3	C	1.57889	-1.8329	0.0526134	0.0494136
8	4	N	0.500841	-2.13814	-0.36575	0.00015841
9	3	C	2.80357	0.221167	1.22663	0.0171296
10	3	C	3.5942	0.465661	-0.151531	8.5358e-06
11	5	O	3.00144	1.58247	-0.90536	0.193517
12	5	O	4.63064	-0.076433	-0.537305	6.51577e-05
13	3	C	-2.30274	0.544233	-0.568693	0.00365249
14	4	N	-1.71978	1.0189	0.501681	0.000172241
15	3	C	-2.80838	2.12846	1.2234	0.0141338
16	5	O	-3.30323	0.625223	-1.06093	0.000184997
EI
SMILES	O=C(C1=CC=C(C=C1)O)CBr
Atom Index	Atom Type	Atom Name	X	Y	Z	Attention
0	5	O	2.00738	2.04466	-0.814427	0.000376612
1	3	C	2.03989	1.2524	-0.198075	0.0609696
2	3	C	0.459439	0.153115	-0.186757	0.000748351
3	3	C	-0.670643	1.21728	-0.465519	0.156682
4	3	C	-2.03801	0.6852	-0.265937	0.162897
5	3	C	-2.23332	-0.566387	0.256485	0.000385894
6	3	C	-1.08819	-1.41496	0.566862	0.123045
7	3	C	0.0704067	-0.940794	0.408154	0.212964
8	5	O	-3.46903	-1.02978	0.49812	0.00259964
9	3	C	3.06436	-0.0268632	-0.261068	0.232563
10	57	Br	3.58505	0.131194	1.47219	0.0467684
EI
SMILES	ClC1=CC(N=C=O)=CC=C1
Atom Index	Atom Type	Atom Name	X	Y	Z	Attention
0	11	Cl	-1.81195	2.83331	-0.247823	0.000227635
1	3	C	-1.09555	1.28086	-0.194845	0.000100469
2	3	C	0.27236	1.06	-0.484217	0.238238
3	3	C	0.648043	-0.4957	-0.513518	0.000355582
4	4	N	2.25623	-0.459429	-0.397432	0.00797204
5	3	C	2.8896	-0.387326	0.281619	0.0762792
6	5	O	3.39569	-0.568393	1.03357	0.00067683
7	3	C	0.0537287	-1.42709	0.136949	0.180111
8	3	C	-1.1176	-1.10764	0.0669085	0.233255
9	3	C	-1.89397	0.184484	0.166456	0.262784
ROA
SMILES	CCC1=NN=C(O1)CSP(OCC)(OCC)=O
Atom Index	Atom Type	Atom Name	X	Y	Z	Attention
0	3	C	3.61512	0.432573	2.4749	0.000132097
1	3	C	4.04957	-1.06589	2.18276	0.000144168
2	3	C	2.90637	-1.58402	1.0633	0.00125169
3	4	N	2.1363	-2.33573	1.57411	0.0738576
4	4	N	1.04231	-2.6784	0.323833	0.0666681
5	3	C	1.4536	-1.84475	-0.381685	0.00405706
6	5	O	2.52487	-1.04949	0.239644	0.000935232
7	3	C	0.651563	-1.67667	-1.67712	3.87774e-05
8	10	S	0.235848	0.0403142	-1.97399	0.169586
9	9	P	-0.744597	0.555096	-0.200909	0.00127327
10	5	O	-1.88332	1.69186	-0.568334	0.000125482
11	3	C	-1.47977	3.07553	-0.632399	3.15178e-05
12	3	C	-2.15306	3.97352	-1.04938	0.000226868
13	5	O	-1.70057	-0.685903	0.256923	0.00316709
14	3	C	-2.64438	-1.24677	-0.384083	0.000259589
15	3	C	-3.27638	-2.44087	-0.15634	0.000112401
16	5	O	0.255677	0.902311	0.870359	0.678133
ROA
SMILES	O=C(O)[C@@H](N)COC(C=[N+]=[N-])=O
Atom Index	Atom Type	Atom Name	X	Y	Z	Attention
0	5	O	-3.18589	-1.39155	-0.00738768	0.0151165
1	3	C	-2.6959	-0.47637	-0.0596739	5.60827e-05
2	5	O	-3.4576	0.553311	-0.499083	0.0450988
3	3	C	-1.23202	-0.232857	0.622446	3.6858e-05
4	4	N	-1.06521	-1.19833	1.63579	0.0362321
5	3	C	-0.442758	-0.187181	-0.774706	0.000103051
6	5	O	0.92275	0.133808	0.0156561	0.0909372
7	3	C	1.93262	0.0084627	-0.814674	0.00137585
8	3	C	3.18588	0.448283	-0.280451	0.00195152
9	4	N	4.11165	-0.266739	-0.0277871	0.529249
10	4	N	5.0001	-1.21632	-0.192219	0.255282
11	5	O	1.64321	-0.105651	-2.0218	0.024561
ROA
SMILES	CC(C)(C#C|C=C|CN(CC1=CC=CC2=CC=CC=C21)C)C
Atom Index	Atom Type	Atom Name	X	Y	Z	Attention
0	3	C	6.15516	-0.571185	1.36784	0.006737
1	3	C	5.61605	0.586287	0.390592	1.56946e-05
2	3	C	6.13329	2.08352	0.763412	0.00331276
3	3	C	4.2538	0.579875	0.467844	0.0236667
4	3	C	3.06926	0.370957	0.503907	0.129743
5	3	C	1.70324	0.259419	0.11995	0.00667847
6	3	C	0.788912	-0.286708	-0.327918	0.00861542
7	3	C	-0.457032	-0.470137	-0.467638	0.071723
8	4	N	-0.967519	-1.88112	0.138237	0.469717
9	3	C	-2.40092	-2.20886	-0.265907	0.160295
10	3	C	-3.54055	-1.13826	0.215874	0.00347799
11	3	C	-4.06168	-1.34332	1.48773	0.00190865
12	3	C	-4.97995	-0.463863	2.12417	0.0045327
13	3	C	-5.83698	0.667675	1.42504	0.00462116
14	3	C	-4.93354	0.779205	-0.122226	0.000575892
15	3	C	-5.50369	1.71212	-1.03829	0.000377908
16	3	C	-4.9657	2.03653	-2.20451	0.00466791
17	3	C	-3.96718	1.13647	-2.78056	0.00214523
18	3	C	-3.68512	0.406469	-1.78448	0.00151393
19	3	C	-3.96131	-0.125656	-0.742891	0.000413591
20	3	C	-0.887031	-1.93819	1.61267	0.0890309
21	3	C	6.25028	0.0423425	-0.944152	0.00622995
Ames
SMILES	CC1=C2C3C(N3)C4=CC=CC=C4C2=C(C5=CC=CC=C15)C
Atom Index	Atom Type	Atom Name	X	Y	Z	Attention
0	3	C	-1.78251	2.92193	-0.158895	0.000377573
1	3	C	-1.27969	1.58682	-0.191863	0.00571004
2	3	C	0.125509	1.19893	-0.143299	0.100417
3	3	C	0.934836	2.22114	-0.12819	2.86488e-06
4	3	C	2.42638	2.00354	-0.0554841	2.39969e-07
5	4	N	1.58042	2.52972	1.02375	0.436148
6	3	C	2.77618	0.577014	0.00502296	0.0404401
7	3	C	4.05902	0.228703	0.0571421	9.46371e-06
8	3	C	4.74087	-0.996337	-0.407828	0.0006453
9	3	C	3.76069	-1.98031	-0.610961	0.00106015
10	3	C	2.661	-1.81431	-0.459442	6.54816e-05
11	3	C	1.92963	-0.481209	-0.183677	0.0787598
12	3	C	0.399016	-0.433741	0.0561306	0.105996
13	3	C	-0.443212	-1.35013	0.39527	0.048857
14	3	C	-1.92702	-0.968259	0.15452	0.0844852
15	3	C	-2.87308	-1.97348	0.267516	0.000114406
16	3	C	-4.29521	-1.89419	0.0722226	0.000794021
17	3	C	-5.03805	-0.355347	-0.175563	0.00013918
18	3	C	-3.78454	0.541198	-0.241304	8.01038e-05
19	3	C	-2.43025	0.687379	0.0278705	0.0940054
20	3	C	-0.165864	-2.52766	0.959382	0.00189296
Ames
SMILES	Fc1c([N+]([O-])=O)cc(N=[N+]=[N-])cc1
Atom Index	Atom Type	Atom Name	X	Y	Z	Attention
0	57	Br	2.48232	1.56532	0.792266	0.0749003
1	3	C	1.3155	0.835024	0.443299	0.0100313
2	3	C	1.24375	-0.399326	-0.0384677	0.00868909
3	4	N	2.17176	-1.30845	-0.0300969	2.18184e-08
4	5	O	3.18406	-0.960235	0.617646	0.300851
5	5	O	2.71474	-1.88897	-1.06452	0.251553
6	3	C	-0.0257559	-0.841525	-0.546991	0.0241891
7	3	C	-1.05322	-0.0898765	-0.379113	0.00934233
8	4	N	-2.18334	-0.496201	-1.13848	0.0312128
9	4	N	-3.19447	-0.73441	-0.0718917	0.0959154
10	4	N	-3.91441	-1.07848	0.648519	0.183724
11	3	C	-1.14374	1.14304	0.0445668	0.00600509
12	3	C	0.242851	1.7282	0.517202	0.00358758
Ames
SMILES	ClCCN(CCCl)c1c2oc([N+]([O-])=O)cc2c(OC)cc1
Atom Index	Atom Type	Atom Name	X	Y	Z	Attention
0	11	Cl	-3.6792	3.12231	1.23663	0.113641
1	3	C	-3.27595	1.8508	0.091383	5.25534e-06
2	3	C	-2.51441	1.16166	0.99351	8.53502e-06
3	4	N	-1.64988	-0.104436	1.16149	0.000769392
4	3	C	-2.57059	-1.46585	0.547334	1.08518e-05
5	3	C	-2.81523	-1.62322	-1.04403	1.87756e-05
6	11	Cl	-3.9952	-3.11143	-1.23164	0.214989
7	3	C	-0.379623	-0.502757	0.428714	0.000412519
8	3	C	0.577531	0.548311	0.27107	0.000140106
9	5	O	0.225998	1.80137	0.461162	0.000445974
10	3	C	1.40205	2.66645	0.169395	1.5378e-06
11	4	N	1.17394	3.92749	0.0563056	0.0238287
12	5	O	2.1877	4.86499	-0.133095	0.408762
13	5	O	-0.444264	4.43062	0.146338	0.232783
14	3	C	2.14134	1.93626	-0.056357	0.000117474
15	3	C	2.01716	0.555041	0.0302252	0.000277486
16	3	C	2.60637	-0.801626	-0.226719	0.000164311
17	5	O	3.85671	-0.795461	-0.43254	5.89008e-05
18	3	C	4.395	-2.02132	-0.483488	0.000754532
19	3	C	1.63956	-1.85561	-0.0395753	0.00175398
20	3	C	0.311432	-1.73128	0.368306	0.00105625
DILI
SMILES	O=C(NN)C1=CC=NC=C1
Atom Index	Atom Type	Atom Name	X	Y	Z	Attention
0	5	O	1.50344	1.60848	-0.0888392	0.00914009
1	3	C	1.13813	0.448603	0.101661	0.000160517
2	4	N	2.20419	-0.519296	-0.29444	0.338693
3	4	N	3.38508	-0.397906	-0.357626	0.495345
4	3	C	-0.27334	0.182181	0.0648531	0.000252482
5	3	C	-1.20497	1.20891	-0.19289	0.0180091
6	3	C	-2.59832	1.03307	-0.452585	0.000835898
7	4	N	-3.0632	-0.176781	0.122962	0.136112
8	3	C	-2.1189	-1.11467	0.417027	0.000235947
9	3	C	-0.803585	-0.968653	0.372676	0.00121575
DILI
SMILES	ClCCN(C(NC1CCCCC1)=O)N=O
Atom Index	Atom Type	Atom Name	X	Y	Z	Attention
0	11	Cl	5.89991	0.00428032	-1.41528	0.112094
1	3	C	4.32624	0.218246	-0.275357	0.000149072
2	3	C	3.40951	-0.874022	-1.02448	5.74221e-05
3	4	N	2.19386	-0.941444	-0.354815	0.0709839
4	3	C	0.989786	0.214902	-0.516768	0.00172842
5	4	N	-0.164415	0.324213	0.495969	0.0199173
6	3	C	-0.777111	1.08081	0.379624	1.8607e-05
7	3	C	-1.77976	0.964534	-0.982733	0.000676553
8	3	C	-2.55806	-0.477201	-1.02488	0.000750491
9	3	C	-3.00951	-0.741247	0.372629	0.000868279
10	3	C	-3.16185	0.46938	1.41383	0.00149218
11	3	C	-1.88032	1.25433	1.52302	0.000647262
12	5	O	1.27025	1.08517	-1.28506	8.8067e-05
13	4	N	1.93522	-1.87503	0.757686	0.790483
14	5	O	2.92567	-2.40849	1.12742	4.49183e-05
DILI
SMILES	O=C1N(C=C(C(N1)=O)C)C2OC(C(C2)N=[N+]=[N-])CO
Atom Index	Atom Type	Atom Name	X	Y	Z	Attention
0	5	O	-2.38408	1.86037	-1.60116	3.58278e-06
1	3	C	-2.21995	0.863117	-0.764996	0.325364
2	4	N	-1.12679	0.336427	-0.149113	0.00134203
3	3	C	-1.57376	-1.12177	0.466569	0.00366289
4	3	C	-2.5246	-1.63174	0.406468	1.8514e-05
5	3	C	-3.73065	-1.17291	-0.192535	0.0130574
6	4	N	-3.41848	0.221191	-0.711196	0.0194921
7	5	O	-4.6265	-1.64088	-0.409833	0.00016661
8	3	C	-2.84049	-3.1038	0.927738	0.000286314
9	3	C	-0.337994	0.877345	0.0119546	5.09198e-05
10	5	O	0.826099	0.424766	1.13002	7.75432e-05
11	3	C	2.23015	0.340624	0.641226	3.77128e-06
12	3	C	2.12384	0.947487	-0.752147	1.40312e-06
13	3	C	0.655449	0.732081	-1.30249	2.44794e-06
14	4	N	3.26554	0.168109	-1.71629	0.500155
15	4	N	3.56931	1.32956	-2.86614	0.0687093
16	4	N	3.89743	1.64874	-3.45168	0.067102
17	3	C	2.98991	0.816092	1.5674	0.000113881
18	5	O	3.00512	0.0779355	2.85248	0.00039046
H-HT
SMILES	O=C(NN)C1=CC=NC=C1
Atom Index	Atom Type	Atom Name	X	Y	Z	Attention
0	5	O	1.67309	-0.575094	-1.4092	0.000876166
1	3	C	1.25451	-0.00103869	-0.425348	3.30386e-06
2	4	N	1.91017	0.115615	0.647553	0.0280259
3	4	N	3.2752	-0.0101702	0.648473	0.964859
4	3	C	-0.259838	-0.161975	-0.190602	0.000219324
5	3	C	-0.8723	0.744372	0.887381	3.89713e-05
6	3	C	-2.37259	0.808271	0.923285	0.000320382
7	4	N	-3.05317	0.00927729	0.221672	0.00507813
8	3	C	-2.53139	-0.320197	-0.769052	0.000452968
9	3	C	-1.13102	-0.792785	-0.956755	0.000125969
H-HT
SMILES	O=C1N(C=C(C(N1)=O)C)C2OC(C(C2)N=[N+]=[N-])CO
Atom Index	Atom Type	Atom Name	X	Y	Z	Attention
0	5	O	-1.69694	0.588686	-2.86319	0.000239609
1	3	C	-1.73602	0.557515	-2.04544	0.0781361
2	4	N	-1.03188	-0.290829	-1.15585	0.000777206
3	3	C	-1.49764	-0.415177	0.165805	0.00955738
4	3	C	-2.7968	-0.0529875	0.670127	0.000753026
5	3	C	-3.60145	0.706139	-0.50146	0.0170946
6	4	N	-2.94891	0.230786	-2.17604	0.0130179
7	5	O	-4.93111	0.992792	-0.192091	0.000303443
8	3	C	-3.1759	-0.00779702	2.00353	0.00609498
9	3	C	0.318008	-0.567406	-1.49516	0.00265071
10	5	O	0.70594	-1.40001	-0.607461	0.00916302
11	3	C	2.07161	-0.981584	-0.00366064	0.00105614
12	3	C	1.95962	0.693803	-0.0259598	0.00087187
13	3	C	1.11627	0.492612	-1.62853	0.000144263
14	4	N	3.31792	1.1572	-0.268248	0.427136
15	4	N	3.80149	1.76378	0.566765	0.184891
16	4	N	4.18552	2.39217	1.56512	0.243856
17	3	C	2.195	-1.4395	1.48738	0.000175101
18	5	O	3.38311	-0.874112	2.00457	0.00408147
H-HT
SMILES	ClCCN(C(NC1CCCCC1)=O)N=O
Atom Index	Atom Type	Atom Name	X	Y	Z	Attention
0	11	Cl	4.48465	1.2788	0.292833	0.202297
1	3	C	4.89169	-0.256786	-0.902091	0.00106312
2	3	C	3.6783	-1.20692	-0.472206	0.000201073
3	4	N	2.62865	-0.686198	-0.847017	0.0166865
4	3	C	1.49932	-0.304514	0.201651	0.00270548
5	4	N	0.274364	0.208636	-0.382359	0.0476004
6	3	C	-0.713949	0.564275	0.505199	0.00224947
7	3	C	-1.90019	1.60039	-0.366903	0.00655586
8	3	C	-3.17422	1.54555	0.318579	0.00394962
9	3	C	-3.79834	0.0919351	-0.104029	0.00542549
10	3	C	-2.69207	-0.919393	0.118675	0.00270084
11	3	C	-1.71001	-0.698762	0.906364	0.0026995
12	5	O	1.64815	-0.412724	1.31117	0.000164295
13	4	N	2.36423	-0.33438	-1.98816	0.705611
14	5	O	2.75451	-0.811852	-2.94946	8.98395e-05
EC
SMILES	CN(C1C(C2=O)N(C=N1)CC(O)=O)C(N2C)=O
Atom Index	Atom Type	Atom Name	X	Y	Z	Attention
0	3	C	-2.95295	-2.0867	-0.243035	0.00230078
1	4	N	-1.92964	-1.01288	-0.261901	5.47745e-05
2	3	C	-0.65077	-1.31135	-0.843505	0.156457
3	3	C	0.21908	-0.135894	-1.36912	0.0984728
4	3	C	-0.0486378	1.16993	-0.5061	0.36001
5	5	O	0.46987	2.20098	-0.784583	2.45416e-05
6	4	N	1.48106	-1.02168	-0.508013	0.000299325
7	3	C	1.3522	-2.27794	-0.210976	0.14247
8	4	N	0.134011	-2.06582	0.135269	9.66212e-05
9	3	C	2.67563	0.0552524	-1.24212	0.0576841
10	3	C	2.96739	0.93854	0.346049	0.00305898
11	5	O	2.28897	0.661974	1.25486	0.00434379
12	5	O	3.99728	1.63786	0.344735	3.55691e-05
13	3	C	-2.09736	0.0877687	0.578437	0.170835
14	4	N	-0.794093	0.817347	0.693581	2.0731e-05
15	3	C	-1.34134	2.25915	1.41621	0.00377899
16	5	O	-2.95014	0.413738	1.24058	5.71251e-05
EC
SMILES	O=C(C1=CC=C(C=C1)O)CBr
Atom Index	Atom Type	Atom Name	X	Y	Z	Attention
0	5	O	1.90588	-2.35687	0.76627	9.13748e-05
1	3	C	1.37439	-0.721716	0.560881	0.0270993
2	3	C	0.395277	-0.449138	0.329409	0.0024505
3	3	C	0.103988	0.903213	0.216486	0.13987
4	3	C	-1.1391	1.45272	0.2119	0.0556509
5	3	C	-2.20012	0.381939	-0.0559385	0.000156055
6	3	C	-1.85274	-1.05712	-0.0236195	0.0628279
7	3	C	-0.686477	-1.38158	0.2359	0.155107
8	5	O	-3.51158	0.694238	-0.192511	0.00166463
9	3	C	2.94329	-0.00700813	0.449457	0.329701
10	57	Br	3.22268	0.812778	2.09057	0.225381
EC
SMILES	ClC1=CC(N=C=O)=CC=C1
Atom Index	Atom Type	Atom Name	X	Y	Z	Attention
0	11	Cl	-1.38505	2.99675	-0.6641	0.000168638
1	3	C	-0.862983	1.33976	-0.306313	8.57623e-05
2	3	C	0.390429	1.02698	-0.618979	0.224778
3	3	C	0.660568	-0.39704	-0.26692	0.000472498
4	4	N	2.11642	-0.736526	-0.627889	0.000469415
5	3	C	2.87146	-1.02813	-0.0592506	0.12485
6	5	O	3.52369	-0.64652	1.06416	0.00478058
7	3	C	-0.127142	-1.15274	0.150731	0.107212
8	3	C	-1.43969	-0.907305	0.340023	0.213716
9	3	C	-1.98486	0.0373729	0.0415493	0.323467
PPB
SMILES	Brc1ccc2nc(OC)c(C(c3ccccc3)C(CCN(C)C)(c4cccc5ccccc45)O)cc2c1
Atom Index	Atom Type	Atom Name	X	Y	Z	Attention
0	57	Br	4.19474	-1.77947	-5.00656	0.0125805
1	3	C	3.69535	-0.562368	-3.62826	0.0277695
2	3	C	4.36035	0.623482	-3.51764	0.0511046
3	3	C	4.20066	1.34329	-2.52871	0.0295277
4	3	C	3.00307	1.08023	-1.3134	0.00205796
5	4	N	3.08233	1.80154	-0.422062	0.017313
6	3	C	1.75018	1.40812	0.110841	0.000191928
7	5	O	1.91757	2.66116	1.24747	0.0177115
8	3	C	2.01685	3.91346	1.06376	0.00924431
9	3	C	1.3203	0.158057	0.169093	0.00824108
10	3	C	0.0581084	0.129073	1.58875	0.00196688
11	3	C	0.577189	-1.0773	2.4629	0.00310642
12	3	C	-0.199603	-1.34913	3.54522	0.0297321
13	3	C	0.0296395	-2.25122	4.48846	0.0426121
14	3	C	1.21773	-3.2389	4.23063	0.040261
15	3	C	2.25759	-3.01812	3.11844	0.0421993
16	3	C	1.6235	-1.69786	1.95146	0.0412689
17	3	C	-1.30765	0.255813	0.932681	0.000751208
18	3	C	-1.62979	-0.933855	0.132296	0.000265469
19	3	C	-2.02738	-2.3381	0.781677	8.71152e-06
20	4	N	-2.4123	-3.24157	-0.0186499	0.204661
21	3	C	-1.64696	-3.86294	-1.06001	6.75346e-05
22	3	C	-3.17145	-4.64208	0.737875	4.98017e-05
23	3	C	-1.42457	1.45898	0.357369	0.00624232
24	3	C	-1.87146	2.4945	1.14661	0.034738
25	3	C	-1.93908	3.99786	0.854586	0.0438209
26	3	C	-1.92514	4.26324	-0.517289	0.0439337
27	3	C	-1.65559	3.30181	-1.42946	0.00937692
28	3	C	-1.68802	3.67425	-2.65503	0.0405244
29	3	C	-1.41224	2.89678	-3.81618	0.0337978
30	3	C	-1.10851	1.54265	-3.29412	0.0391003
31	3	C	-1.08527	1.14462	-2.07793	0.0320163
32	3	C	-1.62049	2.10276	-1.08545	0.00864986
33	5	O	-2.12377	0.213275	2.26853	0.0247845
34	3	C	1.61163	-0.478691	-0.560001	0.0241424
35	3	C	2.52107	-0.146663	-1.64526	0.0144224
36	3	C	2.84822	-1.01304	-2.59388	0.0617574
PPB
SMILES	O=C(O)CC1=CC=CC=C1NC2=C(Cl)C=CC=C2Cl
Atom Index	Atom Type	Atom Name	X	Y	Z	Attention
0	5	O	-1.29092	2.75589	-2.11553	0.0280496
1	3	C	-1.79055	2.2452	-1.20551	0.0629622
2	5	O	-2.19973	2.85037	-0.0744739	0.0266589
3	3	C	-2.41541	0.892509	-1.3574	0.0665303
4	3	C	-2.37831	-0.369501	-0.187184	0.0123956
5	3	C	-3.2628	-0.389394	0.891719	0.0384959
6	3	C	-2.77413	-1.25631	1.85856	0.0367771
7	3	C	-1.61108	-1.74327	2.09064	0.0438552
8	3	C	-0.534854	-1.33106	1.23589	0.03078
9	3	C	-0.850592	-0.515077	0.115303	0.0348743
10	4	N	0.137973	-0.000527814	-0.806661	0.0922795
11	3	C	1.3481	-0.00704712	-0.637464	0.0805218
12	3	C	2.46711	-0.724428	-1.34183	0.0174826
13	11	Cl	1.70152	-1.93977	-2.52841	0.162235
14	3	C	3.85189	-0.955293	-1.0273	0.0417958
15	3	C	4.28966	-0.269185	0.0315261	0.0418795
16	3	C	3.53648	0.655106	0.704099	0.0348544
17	3	C	1.7943	0.62042	0.577865	0.0232184
18	11	Cl	1.15375	1.84173	1.39798	0.124354
PPB
SMILES	O=C(CCCc1cccc(c2cnc(c3ccc(OC(C)C)c(C#N)c3)s2)c1CC)O
Atom Index	Atom Type	Atom Name	X	Y	Z	Attention
0	5	O	9.30284	0.0673749	1.05768	0.00208053
1	3	C	8.0886	0.133553	1.15642	0.000249126
2	3	C	7.1824	-0.221359	0.112703	0.0434587
3	3	C	6.24992	-1.35276	0.676611	0.0392544
4	3	C	5.57913	-1.90617	-0.463288	0.0710075
5	3	C	4.3863	-1.12814	-1.04707	0.0281294
6	3	C	4.55396	-0.335642	-2.22276	0.0169191
7	3	C	3.83674	0.532295	-2.94821	0.0149974
8	3	C	2.63778	0.869274	-2.47627	0.0179789
9	3	C	2.25455	0.475965	-1.09003	0.0213332
10	3	C	0.823379	0.851238	-0.617386	0.0201981
11	3	C	0.675643	1.82405	-0.0069334	0.0123136
12	4	N	-0.653953	2.07401	0.223027	0.00364489
13	3	C	-1.48376	0.778224	-0.333579	0.00206824
14	3	C	-2.84632	0.711453	0.037005	0.0141975
15	3	C	-3.97167	-0.418839	-1.0165	0.0301735
16	3	C	-5.02155	-0.315297	-0.620107	0.0167209
17	3	C	-5.57938	0.534015	0.363637	0.00191434
18	5	O	-6.97371	0.147732	0.558372	0.0208299
19	3	C	-7.85374	-0.592024	0.0275974	0.0114779
20	3	C	-9.07023	-0.795158	0.997125	0.116677
21	3	C	-8.38151	-0.195495	-1.2954	0.1237
22	3	C	-5.0587	1.45391	1.13143	0.0223656
23	3	C	-5.63012	2.23509	2.10544	0.0142956
24	4	N	-6.03624	2.93636	2.96701	0.00217577
25	3	C	-3.39337	1.7991	1.09438	0.0373902
26	10	S	-0.513498	-0.412733	-0.913307	0.0590865
27	3	C	3.09535	-0.610422	-0.404614	0.0246681
28	3	C	2.82921	-0.943535	0.998686	0.108011
29	3	C	2.8474	-0.119179	2.09955	0.0983282
30	5	O	7.42139	0.380475	2.27972	0.00435524

## Sheet: Fig6
Pgp-sub
SMILES	N1(C2=NC=CN=C2OC3=CC=C(NC4=NC(C=CC=C5)=C5S4)C=C3)CCOCC1
Atom Index	Atom Type	Atom Name	X	Y	Z	Attention
0	4	N	-4.27372	-0.0542699	-0.82238	0.010542
1	3	C	-3.79961	0.681464	0.108323	0.211234
2	4	N	-4.25091	2.1408	-0.0128601	0.0132432
3	3	C	-3.51248	3.02408	0.773725	0.0135752
4	3	C	-2.45639	2.6267	1.53702	0.0230718
5	4	N	-1.8718	1.40082	1.53049	0.0381263
6	3	C	-2.44908	0.464872	0.649361	0.147695
7	5	O	-1.83617	-0.761309	0.633662	0.0337922
8	3	C	-0.554463	-0.978997	0.871098	0.00891804
9	3	C	-0.0157519	-1.54088	1.87926	0.000712321
10	3	C	1.4267	-1.82132	1.8116	0.00110679
11	3	C	2.24936	-1.31523	1.15381	0.00383417
12	4	N	3.60326	-1.33836	1.30285	0.088463
13	3	C	4.67819	-0.958388	0.504706	0.0478888
14	4	N	4.55533	-0.120513	-0.498418	0.145602
15	3	C	5.98435	0.00408372	-0.889119	0.000997048
16	3	C	6.25272	1.0887	-2.02391	0.00091582
17	3	C	7.97482	1.26003	-2.16496	0.00398057
18	3	C	8.26415	0.67853	-1.73697	0.00223682
19	3	C	8.4291	-0.312642	-0.653733	0.00072527
20	3	C	6.99263	-0.46547	-0.0960896	0.00405752
21	10	S	6.08889	-1.34935	0.974112	0.00244011
22	3	C	1.60248	-0.43884	0.0269721	0.000305315
23	3	C	0.323273	-0.185343	0.171889	0.000516182
24	3	C	-4.70306	-1.31558	-0.236789	0.00727974
25	3	C	-6.15794	-1.03761	0.582966	0.0454522
26	5	O	-7.14602	-0.645421	-0.458312	0.0986622
27	3	C	-6.71573	0.463273	-1.13852	0.0378158
28	3	C	-5.22869	0.372239	-1.69707	0.00680993
Pgp-sub
SMILES	O=S(N[C@H]1CC(C=CC(C2=CC(NS(C)(=O)=O)=CC=C2)=C3)=C3C1)(CC(C)C)=O
Atom Index	Atom Type	Atom Name	X	Y	Z	Attention
0	5	O	-5.24196	-2.77586	0.0683589	0.0618623
1	10	S	-4.56672	-1.71958	-0.714626	0.0950416
2	4	N	-3.4566	-0.954296	0.407988	0.0458412
3	3	C	-2.45471	-0.127081	-0.138502	0.00420718
4	3	C	-1.90432	0.838535	0.912022	0.00445898
5	3	C	-0.510003	0.967522	0.641273	0.16805
6	3	C	0.496145	1.95183	1.0516	0.00860982
7	3	C	1.67549	1.8936	0.652	0.00242606
8	3	C	1.98336	0.779853	-0.459869	0.014801
9	3	C	3.56016	0.737193	-0.703515	0.00337647
10	3	C	4.54753	0.927462	0.0124996	0.000905833
11	3	C	5.7052	0.592073	-0.583751	0.0020211
12	4	N	6.93862	0.591201	0.714651	0.18798
13	10	S	7.9705	-0.770247	0.793445	0.0852641
14	3	C	6.88931	-2.21868	1.01614	0.00119976
15	5	O	8.73326	-0.695423	2.20562	0.0373119
16	5	O	8.6602	-0.945922	-0.433776	0.0342204
17	3	C	5.96027	0.597026	-1.71284	0.00114291
18	3	C	5.36716	0.519309	-2.40761	0.00982913
19	3	C	4.11989	1.08863	-2.11216	0.00124646
20	3	C	0.921355	-0.208462	-0.71379	0.00787273
21	3	C	-0.154083	-0.110424	-0.184404	0.148661
22	3	C	-1.26222	-0.868818	-0.599151	0.00659298
23	3	C	-5.81484	-0.457793	-1.29507	0.00499037
24	3	C	-6.91898	-0.196478	0.152355	0.00097677
25	3	C	-6.13787	0.348072	1.55689	0.00537229
26	3	C	-7.96667	0.651012	-0.441459	0.00901392
27	5	O	-3.82095	-1.91822	-1.77401	0.0467234
Pgp-sub
SMILES	N1(C2=NC=CN=C2OC3=CC=C(NC4=NC(C=CC=C5)=C5N4)C=C3)CCOCC1
Atom Index	Atom Type	Atom Name	X	Y	Z	Attention
0	4	N	-4.62955	0.183293	-0.330889	0.000223405
1	3	C	-4.33031	1.09179	0.282391	0.0161152
2	4	N	-4.87186	1.68609	1.3643	0.00171835
3	3	C	-4.30758	2.75497	1.99634	0.0127862
4	3	C	-3.02249	3.13069	1.86834	0.00317349
5	4	N	-2.04871	2.56931	0.657736	0.0198383
6	3	C	-2.91484	1.46528	0.0943942	0.246607
7	5	O	-2.13101	0.928959	-1.02152	0.00487634
8	3	C	-0.859841	1.09633	-0.840938	0.000670372
9	3	C	-0.0672991	1.94641	-2.02085	0.000225078
10	3	C	1.24066	1.24861	-2.10902	5.7667e-07
11	3	C	1.94948	1.03995	-1.23327	3.77093e-06
12	4	N	3.44792	0.733153	-1.2435	0.383947
13	3	C	4.40439	0.0775241	-0.40774	0.000710055
14	4	N	4.18542	-0.748211	0.512825	0.0229172
15	3	C	5.35421	-1.21819	0.907216	0.00026081
16	3	C	5.78488	-1.98399	2.05616	3.86864e-07
17	3	C	7.2729	-2.20438	2.05446	0.000106149
18	3	C	8.18283	-1.61894	1.30842	1.30648e-05
19	3	C	7.78698	-0.798935	0.271483	4.12416e-08
20	3	C	6.51104	-0.452429	0.0949615	0.000220139
21	4	N	5.72703	0.185843	-0.810392	0.224922
22	3	C	1.37574	0.132716	-0.170969	3.38205e-08
23	3	C	0.105905	0.263504	-0.0190015	5.51898e-05
24	3	C	-4.03248	-1.16376	-0.17817	0.00776461
25	3	C	-4.99531	-2.35022	-0.549989	0.0195906
26	5	O	-6.2265	-2.28471	0.405532	0.0097902
27	3	C	-6.30931	-0.508164	0.701701	0.0121909
28	3	C	-6.12348	0.178305	-0.117453	0.0112737
Pgp-sub
SMILES	O=S(N[C@H]1CC(C=CC(C2=CC(N(S(C)(=O)=O)C)=CC=C2)=C3)=C3C1)(CC(C)C)=O
Atom Index	Atom Type	Atom Name	X	Y	Z	Attention
0	5	O	4.59784	0.88127	-2.08763	0.0997138
1	10	S	4.544	0.548961	-0.732193	0.070512
2	4	N	3.18757	0.0330447	-0.078477	0.0598236
3	3	C	2.9653	0.40634	1.3206	0.00762878
4	3	C	2.07847	1.53141	1.53088	0.00932519
5	3	C	0.577923	1.15792	1.34335	0.11577
6	3	C	-0.463424	1.9125	1.0295	0.0189949
7	3	C	-1.67641	1.45658	0.900456	0.00647057
8	3	C	-2.10658	0.0331984	1.03853	0.0561191
9	3	C	-3.16907	-0.657759	0.826216	0.0147474
10	3	C	-3.9265	-0.123204	-0.375235	0.000837132
11	3	C	-5.46615	-0.622419	-0.604189	0.00390454
12	4	N	-6.17207	-0.518855	-1.39757	0.0154394
13	10	S	-6.76534	0.885506	-1.42454	0.0605409
14	3	C	-7.71295	1.13171	-0.0995518	0.00242983
15	5	O	-7.58081	1.01814	-2.89226	0.0472193
16	5	O	-5.51593	1.92052	-1.55362	0.0438156
17	3	C	-5.56771	-1.04782	-2.84541	0.00375636
18	3	C	-5.90782	-1.57825	0.665315	0.00441483
19	3	C	-5.08414	-2.02431	1.68612	0.0290589
20	3	C	-3.66149	-1.57927	1.76786	0.00472644
21	3	C	-0.743507	-1.1268	1.03282	0.00810984
22	3	C	0.480808	-0.226486	1.46469	0.167314
23	3	C	1.74293	-0.98399	1.60874	0.0132503
24	3	C	5.77847	-0.692541	-0.374854	0.00932349
25	3	C	7.20849	-0.524713	-0.744999	0.0159947
26	3	C	7.32125	0.0432471	-2.16752	0.0136968
27	3	C	8.08546	0.621958	0.0985661	0.0154134
28	5	O	5.01505	1.8058	0.312115	0.0816482
Pgp-sub
SMILES	O=C(N)[C@@H](NC(OCC1=CC=CC=C1)=O)CC2=NC=CC=C2
Atom Index	Atom Type	Atom Name	X	Y	Z	Attention
0	5	O	-2.52365	-2.28845	-2.32661	0.103761
1	3	C	-2.31063	-2.64336	-0.996781	0.128833
2	4	N	-3.59842	-3.13402	-0.493708	0.0245125
3	3	C	-1.23585	-2.33216	-0.479537	0.00167452
4	4	N	-0.179005	-1.48026	-1.24863	0.176461
5	3	C	1.07215	-1.39459	-1.15485	0.0208005
6	5	O	1.54872	-0.4193	-2.04498	0.116739
7	3	C	2.85857	-0.157703	-2.12395	0.0500718
8	3	C	3.31295	1.22229	-1.22575	0.00527872
9	3	C	2.55719	2.29588	-1.62153	0.00301054
10	3	C	2.56791	3.52312	-0.764717	0.00111001
11	3	C	3.12713	3.37532	0.562866	0.001559
12	3	C	3.35395	2.29811	0.99304	0.00152842
13	3	C	3.40394	1.09488	-0.284839	0.00129231
14	5	O	1.78922	-2.0369	-0.383144	0.201888
15	3	C	-1.19971	-1.93973	0.9507	0.00398371
16	3	C	-1.83892	-0.871308	1.24648	0.111137
17	4	N	-3.20244	-0.877531	1.49787	0.0146055
18	3	C	-3.78064	0.214835	1.77008	0.006527
19	3	C	-3.2437	1.49545	1.8765	0.00281633
20	3	C	-1.75694	1.50288	1.66344	0.00286179
21	3	C	-1.08417	0.406128	1.40861	0.0195479
Pgp-sub
SMILES	O=C(N)[C@@H](NC(OCC1=CC=CC=C1)=O)CC2=CC=NC=C2
Atom Index	Atom Type	Atom Name	X	Y	Z	Attention
0	5	O	-0.415943	-2.56112	1.02908	0.102181
1	3	C	-1.44256	-1.60694	0.996426	0.141601
2	4	N	-2.33895	-1.54589	1.84962	0.0289515
3	3	C	-1.51276	-0.381872	0.0980502	0.0263501
4	4	N	-0.00397783	0.190101	-0.361419	0.17811
5	3	C	0.502651	1.01974	0.465544	0.0239273
6	5	O	1.81561	0.60428	-0.000130616	0.139866
7	3	C	2.47662	1.77952	0.676063	0.0100595
8	3	C	4.40113	1.32217	0.222013	0.0110756
9	3	C	4.87814	2.06886	-0.31628	0.00382046
10	3	C	6.18174	2.04591	-0.838861	0.00242036
11	3	C	6.78015	0.646967	-0.642011	0.00259176
12	3	C	6.07801	-0.18815	0.339807	0.00217929
13	3	C	4.79452	0.0902098	0.638705	0.00163715
14	5	O	0.148129	1.70391	1.12114	0.15066
15	3	C	-2.38501	-0.72631	-1.13054	0.0135573
16	3	C	-3.99228	-0.624547	-0.826584	0.00397548
17	3	C	-4.63946	-1.77708	-0.527925	0.00779827
18	3	C	-5.64316	-1.54483	-0.514419	0.00447177
19	4	N	-6.58825	-0.741763	-0.0292248	0.11961
20	3	C	-5.91812	0.591242	-0.195588	0.00499024
21	3	C	-4.65609	0.227399	-0.83167	0.0201658
hERG
SMILES	ClC1=C(Cl)C=CC(N2N=NC(NCCN3CCCCC3)=C2)=C1
Atom Index	Atom Type	Atom Name	X	Y	Z	Attention
0	11	Cl	7.95921	-0.617861	2.19118	9.04217e-05
1	3	C	6.85112	0.507917	1.5979	0.000616076
2	3	C	6.7887	1.87468	1.3548	0.00149459
3	11	Cl	8.06126	2.60048	1.94362	0.000122906
4	3	C	5.68708	2.55763	0.90831	8.53655e-05
5	3	C	4.61175	1.88035	0.760251	2.96814e-05
6	3	C	4.43513	0.714697	0.552276	6.01946e-07
7	4	N	2.96857	-0.221843	0.518058	0.00110754
8	4	N	3.13805	-1.23298	0.111414	0.000484625
9	4	N	1.90054	-1.7867	0.446301	0.000757473
10	3	C	1.01124	-0.54792	-0.696029	0.00169004
11	4	N	0.221733	-0.734299	-0.791112	0.00636118
12	3	C	-0.804301	-2.024	-0.672462	0.00205682
13	3	C	-2.1323	-1.68864	-1.23771	0.0102284
14	4	N	-2.87604	-0.611463	-0.8138	0.887532
15	3	C	-3.09295	-0.47412	0.543284	0.0291252
16	3	C	-4.66159	-0.408065	0.869617	0.0146148
17	3	C	-5.17246	0.869152	0.23299	0.0016416
18	3	C	-4.6569	1.14013	-1.17191	0.00642541
19	3	C	-3.79972	-0.0136612	-1.54981	0.0348752
20	3	C	2.04708	0.39137	-0.0967583	0.000641748
21	3	C	5.6424	-0.227618	1.39425	1.85109e-05
hERG
SMILES	NC1=C2C(N(C=C2C3=CC(OCC45OC(CC5)CC4)=CC=C3)[C@@H]6C[C@@H](C6)CN7CCS(CC7)=O)=NC=N1
Atom Index	Atom Type	Atom Name	X	Y	Z	Attention
0	4	N	-2.26691	-3.49114	-1.09449	0.00107123
1	3	C	-0.897598	-3.62901	-0.434768	0.00160678
2	3	C	0.16892	-2.44737	-0.832469	0.00037545
3	3	C	1.20852	-2.7959	-0.691635	0.0014318
4	4	N	2.18572	-1.29603	-0.832638	0.382903
5	3	C	1.33278	-0.4521	-1.16272	0.000634429
6	3	C	-0.0737637	-1.10781	-1.40658	0.000665154
7	3	C	-1.24478	-0.360617	-1.84182	3.29439e-05
8	3	C	-2.49685	-0.00639072	-1.09971	1.28595e-05
9	3	C	-3.41048	0.484114	-1.48052	0.000158947
10	5	O	-4.44558	0.505644	-0.433024	0.0173958
11	3	C	-5.76376	1.04292	-0.967299	0.0074387
12	3	C	-6.83665	0.858313	0.122542	5.1861e-05
13	5	O	-8.14707	1.38637	-0.307942	0.132243
14	3	C	-8.80156	1.00942	0.990625	0.000267618
15	3	C	-7.76197	1.9313	2.09415	0.00922276
16	3	C	-6.46297	1.60798	1.59865	0.00558637
17	3	C	-8.75388	-0.30358	0.600407	0.00516727
18	3	C	-7.16764	-0.791778	0.641711	0.00336443
19	3	C	-3.37217	1.08767	-2.68501	0.000493939
20	3	C	-2.44033	0.822182	-3.27246	0.000440712
21	3	C	-1.13153	0.0631886	-3.19823	1.92297e-05
22	3	C	3.64378	-1.18221	-0.651344	0.00170454
23	3	C	3.86713	-1.54883	0.898017	0.00508047
24	3	C	4.94515	-0.417018	0.645734	0.0079697
25	3	C	4.05123	0.162401	-0.335374	0.00607101
26	3	C	5.18233	0.389621	2.04861	0.00651696
27	4	N	6.0966	1.40171	1.81434	0.0453968
28	3	C	7.75673	0.725338	1.55044	0.000136436
29	3	C	8.14461	1.06657	0.275077	0.00081425
30	10	S	8.56554	2.54716	0.230477	0.0239042
31	3	C	7.15309	3.495	0.782655	0.00020626
32	3	C	6.25447	2.24236	0.825914	0.000189321
33	5	O	9.91565	2.84604	0.559457	0.00497222
34	4	N	1.91911	-3.68215	-0.245489	0.118507
35	3	C	1.06447	-4.62404	-0.342576	2.57019e-06
36	4	N	-0.576208	-4.57339	-0.407008	0.207943
hERG
SMILES	ClC1=C(Cl)C=CC(N2N=NC(NCCN3CCOCC3)=C2)=C1
Atom Index	Atom Type	Atom Name	X	Y	Z	Attention
0	11	Cl	8.23079	-0.47588	-1.27176	0.000644168
1	3	C	6.8363	-0.180893	-0.306423	0.0436853
2	3	C	6.90732	0.632871	0.920622	0.00542306
3	11	Cl	8.37507	1.02303	1.59756	0.00201888
4	3	C	5.67645	0.976448	1.47271	0.00675535
5	3	C	4.6937	0.385973	0.970446	0.00136639
6	3	C	4.49015	-0.203408	-0.24708	0.000104283
7	4	N	3.23715	-0.529619	-0.742891	0.0540277
8	4	N	3.11728	-1.3022	-1.77622	0.0056418
9	4	N	1.84467	-1.60746	-2.18446	0.00742967
10	3	C	1.06025	-0.936911	-1.34578	0.0464589
11	4	N	-0.231072	-1.04801	-1.30451	0.0057133
12	3	C	-1.02871	0.145545	-0.930382	0.00513006
13	3	C	-2.56063	-0.443163	-0.801441	0.0286688
14	4	N	-3.46462	0.551854	-0.202185	0.403901
15	3	C	-3.48931	0.5098	1.26848	0.118583
16	3	C	-4.64744	-0.146074	1.79941	0.0144644
17	5	O	-5.7608	0.234	1.54282	0.0985707
18	3	C	-5.90658	1.03422	0.286357	0.0104243
19	3	C	-4.91595	0.502475	-0.845909	0.078411
20	3	C	1.92417	-0.406646	-0.285469	0.0613044
21	3	C	5.73965	-0.789237	-1.0286	0.00127376
hERG
SMILES	NC1=C2C(N(C=C2C3=CC(OCC4=CC=CC=C4)=CC=C3)[C@@H]5C[C@@H](C5)CN6CCC6)=NC=N1
Atom Index	Atom Type	Atom Name	X	Y	Z	Attention
0	4	N	1.49768	-3.90219	1.96658	0.000197677
1	3	C	0.169709	-3.54086	1.79212	0.000530022
2	3	C	-0.242596	-2.56257	0.618569	0.00275632
3	3	C	-1.60857	-2.44354	0.650857	0.00377186
4	4	N	-1.8235	-1.54442	-0.365805	0.0976736
5	3	C	-0.629201	-1.24069	-0.922029	0.000392094
6	3	C	0.327687	-1.85015	-0.382677	0.000445576
7	3	C	1.28137	-1.77348	-0.367908	9.56535e-06
8	3	C	2.53144	-0.823862	0.29731	3.76007e-07
9	3	C	4.26991	-0.509088	-0.269749	0.000121919
10	5	O	4.50026	0.34873	0.979661	5.96486e-05
11	3	C	5.81937	0.296333	0.905217	2.35937e-06
12	3	C	6.3669	1.40296	-0.108352	2.41096e-05
13	3	C	5.67714	2.3353	-0.441489	0.000489189
14	3	C	6.20974	3.65035	-1.40066	9.69406e-05
15	3	C	7.55616	3.32275	-1.79178	3.04636e-05
16	3	C	8.36107	2.0555	-1.6646	0.000146835
17	3	C	7.58668	1.60336	-0.947211	0.00335215
18	3	C	4.33531	-1.37266	-0.96775	7.22642e-06
19	3	C	3.6501	-1.94885	-1.928	0.000456803
20	3	C	2.36711	-2.20588	-1.62274	1.9969e-06
21	3	C	-3.09592	-1.28971	-0.832894	0.000418499
22	3	C	-3.1303	0.192913	-1.38374	0.00155001
23	3	C	-4.58931	0.440986	-0.690458	0.00494256
24	3	C	-4.21125	-0.543342	0.43209	0.0041519
25	3	C	-4.95692	1.90608	-0.118527	0.000518434
26	4	N	-6.14778	1.85201	0.437136	0.659721
27	3	C	-6.66571	3.09018	1.00254	4.29265e-08
28	3	C	-8.12121	2.82348	0.472658	1.17075e-07
29	3	C	-7.60427	1.64783	-0.516106	1.47613e-06
30	4	N	-2.55772	-3.07501	1.39873	0.103992
31	3	C	-2.03288	-3.98995	2.27414	1.90751e-06
32	4	N	-0.689434	-4.22332	2.54238	0.114134
hERG
SMILES	CC1=CC=C(C=C1C#CC2C3=C(N)N=CN=C3N([C@@H]4CC[C@@H](CC4)O)N2)NC(C5=CC(C(F)(F)F)=C(C)C=C5)=O
Atom Index	Atom Type	Atom Name	X	Y	Z	Attention
0	3	C	0.00592409	-4.82952	-0.0367477	0.000123776
1	3	C	0.907742	-3.53254	0.0411496	4.79858e-06
2	3	C	2.52918	-4.19768	-0.00395062	0.013533
3	3	C	3.89647	-3.33949	-0.0880815	0.000306765
4	3	C	3.48497	-2.10219	-0.0255611	1.10731e-05
5	3	C	2.08019	-1.36058	0.157756	5.23111e-06
6	3	C	0.889596	-2.39872	0.0122128	3.86771e-05
7	3	C	-0.555097	-2.10339	-0.0670653	0.00032548
8	3	C	-1.97365	-1.35152	-0.021989	2.06077e-05
9	3	C	-3.42929	-0.943032	-0.0236983	0.00109939
10	3	C	-2.68956	0.388594	0.0279653	0.00230055
11	3	C	-1.34965	0.873393	0.0104205	0.000362261
12	4	N	-0.373049	-0.220102	0.0613954	0.0385637
13	4	N	-0.932562	2.29726	-0.119438	0.294343
14	3	C	-2.07058	3.38338	0.00878039	0.00169544
15	4	N	-3.51286	3.02756	0.073642	0.30373
16	3	C	-3.98718	1.45466	0.113644	0.00105767
17	4	N	-5.13826	0.874106	0.0150979	0.155074
18	3	C	-6.68395	1.32487	-0.260256	0.000620998
19	3	C	-6.91647	-0.0624298	-0.0175811	0.00359916
20	3	C	-8.29382	-0.465753	0.0142073	0.00436001
21	3	C	-9.38668	0.625962	-0.0456088	6.50422e-06
22	3	C	-8.85962	2.22057	0.0822483	0.000222761
23	3	C	-7.58405	2.45221	-0.00480998	0.0393325
24	5	O	-10.2899	-0.599798	0.00741258	0.00843807
25	4	N	-4.8594	-0.77921	-0.0183117	0.0798994
26	4	N	4.46319	-0.954572	-0.0206198	0.019431
27	3	C	5.95472	-1.40604	0.00851066	7.07852e-05
28	3	C	7.052	-0.507596	-0.101653	0.000124663
29	3	C	6.8091	1.11293	0.0525444	0.00782573
30	3	C	7.76743	1.74621	-0.177958	1.05766e-05
31	3	C	7.62786	3.23676	0.0942843	0.00163349
32	57	Br	7.31005	5.06354	0.0718295	0.0167437
33	57	Br	8.81574	3.8525	0.0177424	0.0010217
34	57	Br	6.14568	3.24169	0.0201944	0.00134875
35	3	C	9.49765	1.45244	-0.068786	7.37175e-06
36	3	C	10.5136	2.49151	-0.0530986	3.18494e-05
37	3	C	9.65849	0.0606258	0.0390862	0.00188189
38	3	C	8.72137	-0.742924	-0.0924929	1.55878e-05
39	5	O	6.2425	-2.66572	0.01263	0.000778785
hERG
SMILES	CC1=CC=C(C=C1C#CC2C3=C(N)N=CN=C3N(C4CCN(CC4)C)N2)NC(C5=CC(C(F)(F)F)=CC=C5)=O
Atom Index	Atom Type	Atom Name	X	Y	Z	Attention
0	3	C	-0.233481	0.033994	4.04912	1.7679e-05
1	3	C	1.02168	0.540189	2.93854	2.45128e-07
2	3	C	2.25854	0.360088	3.78157	0.0195165
3	3	C	3.5173	0.399053	3.25051	1.07793e-06
4	3	C	3.58834	0.40822	1.94503	1.43312e-06
5	3	C	2.53336	0.518328	1.07998	7.41926e-07
6	3	C	1.28349	0.527144	1.50568	0.0016555
7	3	C	0.082631	0.528278	0.560826	0.00840703
8	3	C	-0.794372	0.569302	-0.0937705	0.00151266
9	3	C	-1.91874	0.636047	-0.960873	0.000106049
10	3	C	-2.20438	-0.806665	-1.57423	0.000165041
11	3	C	-1.27428	-1.32288	-2.57805	2.49463e-05
12	4	N	-0.103236	-1.1794	-2.73558	0.000506896
13	4	N	-1.88521	-2.56278	-3.05988	0.216343
14	3	C	-3.04727	-2.86492	-2.94559	1.17819e-07
15	4	N	-3.9593	-2.19223	-2.12693	0.186049
16	3	C	-3.41424	-1.07627	-1.59469	0.000898335
17	4	N	-4.29262	-0.0905023	-0.809991	0.159532
18	3	C	-5.31143	-0.715512	-0.0130156	0.00049486
19	3	C	-6.52984	-0.725045	-0.84414	0.0189925
20	3	C	-7.20744	0.697501	-1.04964	0.000761424
21	4	N	-7.45754	1.41614	0.113329	0.333468
22	3	C	-6.31028	1.35489	1.10625	0.0147795
23	3	C	-5.69618	0.102881	1.38931	0.00298049
24	3	C	-8.63911	0.751959	0.893924	5.1253e-07
25	4	N	-3.18438	0.873458	0.180697	0.0218343
26	4	N	5.02792	0.404725	1.38574	0.00389519
27	3	C	5.3974	0.398475	-0.0380157	3.88642e-07
28	3	C	6.85593	0.433451	-0.167362	5.85739e-06
29	3	C	7.51153	-0.213511	-1.2739	0.000121806
30	3	C	8.79248	-0.335627	-1.47506	3.24788e-06
31	3	C	9.3875	-1.15991	-2.60523	2.15012e-08
32	57	Br	10.0943	-0.332008	-3.58789	0.00112056
33	57	Br	8.44807	-1.58405	-3.49293	0.00287253
34	57	Br	10.1565	-2.31304	-2.1977	0.00339605
35	3	C	9.44252	0.458915	-0.686415	0.000392137
36	3	C	9.07605	1.1294	0.413	7.9859e-06
37	3	C	7.84572	1.17639	0.961364	4.6144e-07
38	5	O	4.56844	0.440962	-1.10793	0.000134616
F(30%)
SMILES	O=C(OCC)C1=C[C@H](OC(CC)CC)[C@@H](NC(C)=O)[C@H](N)C1
Atom Index	Atom Type	Atom Name	X	Y	Z	Attention
0	5	O	4.63031	0.820445	-1.95743	0.000316536
1	3	C	3.87433	0.279036	-1.34331	0.00927026
2	5	O	4.03383	-1.0824	-0.849074	0.000718202
3	3	C	5.3228	-1.82798	-1.15394	0.00487759
4	3	C	5.31657	-2.94517	-0.402929	0.00456754
5	3	C	2.44962	0.732139	-0.948592	0.0104425
6	3	C	1.51808	-0.121035	-0.308953	0.159624
7	3	C	0.141053	0.325266	-0.0128939	0.393846
8	5	O	-0.626069	-0.525092	-0.436661	0.00403069
9	3	C	-1.76395	-1.1427	0.460489	0.00365446
10	3	C	-1.25353	-2.18318	1.35362	0.000517922
11	3	C	-2.18754	-2.5662	2.51648	0.00381091
12	3	C	-2.72819	-1.74603	-0.367813	0.00153515
13	3	C	-4.34797	-1.80474	0.240755	0.0073726
14	3	C	-0.120895	1.42159	-1.22325	0.28727
15	4	N	-1.6477	2.36703	0.00660636	0.00757543
16	3	C	-2.96604	2.44293	-0.437035	0.00578548
17	3	C	-3.7686	2.95626	0.415898	0.00228326
18	5	O	-2.97672	1.62821	-1.52355	0.000801125
19	3	C	0.919821	2.72437	-0.473147	0.0350823
20	4	N	0.439201	3.94556	-1.39894	0.0564291
21	3	C	1.96668	1.8972	-1.61897	0.000189041
F(30%)
SMILES	OC(C1=C[C@H](OC(CC)CC)[C@@H](NC(C)=O)[C@H](N)C1)=O
Atom Index	Atom Type	Atom Name	X	Y	Z	Attention
0	5	O	-1.5916	-4.08881	-3.49937	0.00529601
1	3	C	-0.583748	-3.05031	-3.60747	0.254606
2	3	C	-0.937576	-1.97538	-2.33797	0.0276808
3	3	C	0.15415	-1.16698	-1.87884	0.064567
4	3	C	0.0652382	-0.191319	-0.692494	0.0919606
5	5	O	0.930467	-0.538378	0.115605	0.00788611
6	3	C	1.89512	0.43211	0.825083	0.0103399
7	3	C	2.0776	0.0957298	2.2893	0.00576209
8	3	C	3.09127	1.37291	2.92775	0.000790257
9	3	C	3.1626	0.535113	-0.126579	0.00409708
10	3	C	3.90478	-0.615446	-0.105853	0.000808403
11	3	C	-1.41639	0.0227718	-0.197114	0.277523
12	4	N	-1.49115	1.38528	0.475854	0.00457379
13	3	C	-2.26383	1.41977	1.65895	0.0119689
14	3	C	-2.24163	2.82045	2.23684	0.00947712
15	5	O	-2.91173	0.586985	2.24065	0.00104202
16	3	C	-2.44285	-0.0729747	-1.36085	0.18949
17	4	N	-4.00317	0.393845	-0.853086	0.0273204
18	3	C	-2.49388	-1.4669	-2.07789	0.00200947
19	5	O	0.364355	-3.15062	-3.90683	0.00280161
F(30%)
SMILES	O=C(OC)NC(C1=CC=C(C=C1)N2CC(OC2=O)CN3CCN(CC3)CC(OCC)=O)=N
Atom Index	Atom Type	Atom Name	X	Y	Z	Attention
0	5	O	-6.4417	2.65413	-0.222132	0.000780671
1	3	C	-7.49288	2.35949	0.716042	0.00207558
2	5	O	-8.63753	3.08513	0.741244	0.00223954
3	3	C	-8.54927	4.00438	-0.0696772	0.00471848
4	4	N	-7.4715	1.1025	1.53062	0.0197329
5	3	C	-6.89396	0.0140568	1.74014	0.00384592
6	3	C	-5.46637	-0.0633686	0.886489	0.0542758
7	3	C	-5.3824	-1.05015	-0.214856	0.000323707
8	3	C	-3.97188	-1.23733	-0.263525	0.00232287
9	3	C	-2.96335	-0.40949	-0.125321	0.00092343
10	3	C	-3.3458	0.733695	0.741557	0.000838786
11	3	C	-4.42666	0.813299	1.34829	0.00052882
12	4	N	-1.58387	-0.440164	-0.994677	0.0470178
13	3	C	-0.605719	0.305385	-0.550902	0.0212299
14	3	C	0.56648	-0.358349	-1.16795	0.189378
15	5	O	0.202306	-1.36003	-2.14466	0.00109024
16	3	C	-1.29842	-1.39003	-1.7306	0.0582152
17	5	O	-1.97349	-2.10343	-2.2201	0.00110093
18	3	C	1.46723	-1.05998	0.356565	0.157992
19	4	N	2.49226	-1.81245	-0.796581	0.159057
20	3	C	3.19211	-2.9347	0.287972	0.00564305
21	3	C	4.57126	-2.59323	0.537914	0.0401489
22	4	N	5.44379	-2.38563	-0.35615	0.134622
23	3	C	4.97911	-2.0016	-1.61032	0.00318981
24	3	C	3.43597	-1.04704	-1.35146	0.0278891
25	3	C	6.90323	-1.77124	0.10696	0.00578404
26	3	C	6.55556	-0.508682	0.740394	0.00432765
27	5	O	6.24656	0.545839	-0.279942	0.000441818
28	3	C	6.35053	1.76507	0.053991	0.0151619
29	3	C	5.58108	2.79935	-0.853844	0.00466178
30	5	O	6.78979	-0.236134	1.69633	0.0270181
31	4	N	-7.45943	-0.681715	2.63766	0.00342412
F(30%)
SMILES	NC(C1=CC=C(N2CC(CN3CCN(CC(O)=O)CC3)OC2=O)C=C1)=N
Atom Index	Atom Type	Atom Name	X	Y	Z	Attention
0	4	N	-8.06556	-1.11463	0.539365	0.0751284
1	3	C	-7.37305	-0.0811717	1.01805	8.36274e-05
2	3	C	-5.85255	0.00429236	0.77641	0.00510237
3	3	C	-5.60885	-0.504253	0.298397	0.00445393
4	3	C	-4.05557	-0.470821	-0.523989	0.00414251
5	3	C	-3.13328	0.259808	0.297839	0.000793477
6	4	N	-1.72533	0.421283	0.0651921	0.0348054
7	3	C	-1.17501	-0.262027	-1.04432	0.118775
8	3	C	0.520402	0.0313896	-0.736075	0.230419
9	3	C	1.09212	0.344421	-2.04651	0.0323848
10	4	N	2.79325	0.14666	-1.7415	0.115747
11	3	C	3.25335	-1.16351	-1.64669	0.00348744
12	3	C	4.68445	-1.06129	-1.1178	0.00172078
13	4	N	4.74863	-0.454705	0.281694	0.0977757
14	3	C	6.03092	-0.0729383	0.660286	0.0270062
15	3	C	6.20136	0.116855	2.01642	0.0934195
16	5	O	6.14939	-0.948292	2.78599	0.00613476
17	5	O	6.46987	1.33402	2.61303	0.000961876
18	3	C	3.60279	0.721159	0.20761	0.00340098
19	3	C	3.27805	1.25931	-0.944414	0.00693981
20	5	O	0.21988	0.848877	0.160275	0.00154119
21	3	C	-0.787231	1.19963	0.710596	0.0883474
22	5	O	-0.986106	2.01293	1.63622	0.00369379
23	3	C	-3.66931	0.914173	1.49416	0.00670482
24	3	C	-5.0914	0.73589	1.60566	0.0022103
25	4	N	-7.8735	0.582558	1.73881	0.03482
F(30%)
SMILES	OCCCC1=CC(OC)=CC=C1C2=C3C[C@@H]([C@H](C3=CC=C2OCCC)C4=CC=C5OCOC5=C4)C(O)=O
Atom Index	Atom Type	Atom Name	X	Y	Z	Attention
0	5	O	-2.16678	0.931684	-2.84141	0.00602646
1	3	C	-3.33728	0.00457006	-2.71199	0.0368577
2	3	C	-2.43988	-1.29421	-2.53874	0.00496432
3	3	C	-1.64894	-1.71131	-1.49814	0.000174552
4	3	C	-2.50607	-1.2959	0.130821	0.000848372
5	3	C	-3.62379	-2.11397	0.71039	0.000594136
6	3	C	-4.29024	-1.84394	1.55414	0.000654816
7	5	O	-5.19984	-2.73027	1.8918	9.53389e-05
8	3	C	-5.65552	-3.73023	1.26543	0.00449376
9	3	C	-3.75799	-0.929215	2.37589	0.0215548
10	3	C	-2.4987	-0.296649	2.34085	0.00892841
11	3	C	-1.9277	-0.388055	0.92385	0.0053085
12	3	C	-0.751914	0.283332	0.678852	0.0402572
13	3	C	0.522511	-0.244725	1.13815	0.0201856
14	3	C	0.881458	-1.48781	1.57017	8.95701e-05
15	3	C	2.38536	-1.74612	1.23887	0.282986
16	3	C	3.23935	-0.337565	0.987435	0.00585977
17	3	C	1.89678	0.557397	0.629189	0.0294456
18	3	C	1.80637	1.87669	0.281703	0.0428644
19	3	C	0.506339	2.42771	0.0243905	0.0326716
20	3	C	-0.723018	1.82996	0.0610145	0.00123172
21	5	O	-1.65249	2.26632	-0.320342	0.000990256
22	3	C	-2.2109	3.79928	0.211662	0.0166671
23	3	C	-3.46023	3.92601	0.183521	0.0104844
24	3	C	-3.83485	5.39127	0.538811	0.000278217
25	3	C	4.09172	-0.25504	0.155987	0.000874182
26	3	C	4.03609	-0.374383	-1.35187	0.0080355
27	3	C	4.98066	-0.282074	-2.14963	0.00726094
28	3	C	6.36961	-0.260213	-1.65843	0.00107787
29	5	O	7.36969	-0.207266	-2.41701	0.00939582
30	3	C	8.40733	-0.18741	-1.35406	0.237473
31	5	O	7.77313	-0.0569167	-0.0884622	0.0172322
32	3	C	6.45917	-0.24211	-0.324125	0.000803037
33	3	C	5.39196	-0.20015	0.639433	0.00115683
34	3	C	2.94775	-2.65099	2.2336	0.110218
35	5	O	3.76677	-2.21984	3.14764	0.0231802
36	5	O	2.7571	-3.85112	2.12155	0.00877967
F(30%)
SMILES	O=C(CCC1=CC(OC)=CC=C1C2=C3C[C@@H]([C@H](C3=CC=C2OCCC)C4=CC=C5OCOC5=C4)C(O)=O)O
Atom Index	Atom Type	Atom Name	X	Y	Z	Attention
0	5	O	-4.06888	-2.20779	3.21491	0.0488588
1	3	C	-3.28557	-1.60246	3.43425	0.0425248
2	3	C	-3.80736	-0.0819826	2.80712	0.0907612
3	3	C	-2.87905	0.3242	1.37735	0.000132982
4	3	C	-3.19005	-0.508635	0.499838	0.00097692
5	3	C	-4.07163	-1.30128	-0.00381742	0.00380476
6	3	C	-4.12718	-2.08161	-1.20829	0.00241795
7	5	O	-5.04919	-2.93073	-1.55687	5.29369e-05
8	3	C	-6.31912	-3.34044	-0.642622	0.00340505
9	3	C	-2.88476	-2.07055	-2.03127	0.016584
10	3	C	-1.91501	-1.35389	-1.64652	0.00667493
11	3	C	-1.89033	-0.442853	-0.67197	0.0254533
12	3	C	-0.691456	0.384657	-0.4175	0.0341361
13	3	C	0.54323	-0.162348	0.257872	0.00866875
14	3	C	0.746076	-1.57914	0.807501	0.00010723
15	3	C	2.27625	-1.65538	0.865126	0.107281
16	3	C	2.52551	-0.034502	1.37172	0.000867546
17	3	C	1.75049	0.612442	0.368023	0.0363885
18	3	C	1.66072	2.03833	-0.0303176	0.0438163
19	3	C	0.157144	2.62775	-0.467404	0.0394008
20	3	C	-0.525173	1.8062	-0.66346	0.00507892
21	5	O	-1.76816	2.35912	-1.16843	0.000870768
22	3	C	-1.48682	2.5575	-2.51193	0.0112671
23	3	C	-3.0108	3.05843	-3.10453	0.00300953
24	3	C	-3.19886	4.36596	-2.35817	5.95878e-05
25	3	C	3.99705	0.304863	0.369711	0.00185169
26	3	C	4.37958	0.0948302	-0.926906	0.00483298
27	3	C	5.74866	0.200641	-1.41543	0.00279084
28	3	C	6.71283	0.484135	-0.527507	0.00144244
29	5	O	8.02393	0.685137	-0.831277	0.0232322
30	3	C	8.63645	0.65637	0.807481	0.268827
31	5	O	7.62594	0.630897	1.47787	0.0148546
32	3	C	6.28403	0.666122	0.832383	0.000303216
33	3	C	5.20874	0.234565	1.35807	0.000333367
34	3	C	2.80284	-2.50708	2.02952	0.0371941
35	5	O	2.32695	-3.65754	1.87367	0.0321941
36	5	O	3.12947	-2.30477	3.10197	0.0439607
37	5	O	-2.22866	-1.46894	3.8026	0.0355824
BBBP
SMILES	O=C(|N=C(N)\N)CN1C(C2=CC=CC=C2)=CC=C1C3=CC=CC=C3
Atom Index	Atom Type	Atom Name	X	Y	Z	Attention
0	5	O	-1.24894	-1.18503	2.37209	0.000420961
1	3	C	-1.01056	-0.0822245	1.2952	0.0298194
2	4	N	-2.20136	-0.0450449	0.232376	0.0172306
3	3	C	-2.96507	-0.783326	0.374214	0.311869
4	4	N	-3.27751	-2.06688	1.21689	0.000641571
5	4	N	-3.90086	-0.485686	-0.543606	0.000923149
6	3	C	0.363306	0.741879	1.31809	0.00487362
7	4	N	0.753115	0.274501	-0.242232	0.0507564
8	3	C	1.37646	-0.911057	-0.647219	0.293696
9	3	C	1.32749	-2.17941	-0.158368	0.00286566
10	3	C	2.41653	-2.5147	0.38223	0.00021818
11	3	C	2.7511	-4.04784	1.17532	0.000463285
12	3	C	1.43262	-5.00832	0.443032	0.000133272
13	3	C	0.130042	-4.29887	0.142571	0.000223236
14	3	C	0.078965	-3.04548	-0.264996	0.000123126
15	3	C	1.53375	-0.306656	-2.00265	0.000874289
16	3	C	1.57417	0.694585	-1.77077	0.000663283
17	3	C	1.06263	1.51795	-1.00103	0.279982
18	3	C	0.650302	2.84309	-0.734818	0.00351762
19	3	C	1.59384	3.70627	-0.46249	0.000105717
20	3	C	1.22799	5.02063	-0.060638	0.000112736
21	3	C	-0.260338	5.28227	0.142702	0.000112775
22	3	C	-0.869731	4.44918	0.0710224	0.000247217
23	3	C	-0.739751	3.13277	-0.48932	0.000126905
BBBP
SMILES	COC1=CC(OC)=CC(C(NNC(NC2=CC=CC3=C2C=CC=C3)=O)=O)=C1
Atom Index	Atom Type	Atom Name	X	Y	Z	Attention
0	3	C	5.25252	-2.80605	-1.11119	0.000982739
1	5	O	5.9914	-1.53771	-0.979996	3.7205e-05
2	3	C	5.34635	-0.489563	-0.363441	0.0145619
3	3	C	5.75045	0.75688	-0.18082	0.00387992
4	3	C	5.2641	1.72336	0.352217	0.0256317
5	5	O	5.73207	3.08242	0.521013	3.39956e-05
6	3	C	6.7682	3.29544	0.18385	0.000907653
7	3	C	3.89718	1.51263	0.794004	0.0229696
8	3	C	3.11561	0.251122	0.753934	0.0198759
9	3	C	1.61553	0.511096	1.19672	0.00362978
10	4	N	0.848723	-0.898982	0.754197	0.00874346
11	4	N	-0.459307	-0.658682	0.880094	0.071883
12	3	C	-1.22085	-0.760437	0.00453436	0.00312738
13	4	N	-2.66194	-0.530986	0.195044	0.000413207
14	3	C	-3.72516	-0.379104	-0.645199	0.765933
15	3	C	-3.51718	-0.481946	-2.05052	0.00402163
16	3	C	-4.65756	-0.510405	-3.05435	0.00352907
17	3	C	-5.87352	-0.191249	-1.99483	0.00182516
18	3	C	-6.30618	-0.155156	-0.807165	0.0049337
19	3	C	-4.99915	-0.194347	-0.0292757	0.00661999
20	3	C	-5.48647	-0.168225	1.43987	0.00167546
21	3	C	-6.56647	-0.0877184	1.84264	0.000540832
22	3	C	-7.5838	-0.232164	0.950708	0.000871125
23	3	C	-7.46971	-0.380356	-0.123796	0.00202744
24	5	O	-0.681776	-1.16916	-1.19138	6.11941e-05
25	5	O	1.36376	1.01961	2.06572	0.000600404
26	3	C	3.88895	-0.634921	0.156182	0.0306836
BBBP
SMILES	ClC1C2=NN=C(N2CCC1N3CCC(C4=CC=CC=C4)CC3)CC(F)(F)F
Atom Index	Atom Type	Atom Name	X	Y	Z	Attention
0	11	Cl	-0.991381	3.15832	0.181347	0.00717421
1	3	C	-2.09192	2.13488	-0.194435	0.00220459
2	3	C	-3.51835	2.09134	-0.0181624	0.109881
3	4	N	-4.80159	2.89149	0.0881942	0.000761303
4	4	N	-5.82946	2.10153	0.165355	0.00138633
5	3	C	-5.29392	0.850136	-0.013346	0.199579
6	4	N	-3.96716	0.758361	-0.0396708	0.0222671
7	3	C	-3.14388	-0.683319	-0.101801	0.0151645
8	3	C	-1.48737	-0.225594	0.0812187	0.00183336
9	3	C	-1.09651	1.4394	0.1728	0.0868822
10	4	N	0.251385	0.564421	0.101103	0.364981
11	3	C	0.565402	-0.783027	0.078989	0.0463902
12	3	C	1.66041	-1.75457	0.0178245	0.00413732
13	3	C	2.73445	-0.894171	0.00204334	0.0722188
14	3	C	4.10434	-0.594328	0.122462	0.000723864
15	3	C	5.35484	-1.85947	-0.0329041	0.000595205
16	3	C	6.89907	-1.24842	-0.0130192	0.000609702
17	3	C	7.37019	-0.253974	-0.0544759	0.00069627
18	3	C	6.30876	1.12043	0.0547004	0.000615056
19	3	C	4.91804	0.786774	-0.0143055	0.00323541
20	3	C	2.87768	0.683971	0.000617982	0.00940483
21	3	C	1.33835	1.3271	0.02026	0.019552
22	3	C	-6.38264	-0.46765	-0.0868628	0.000102866
23	3	C	-7.30204	-1.65634	-0.277934	0.00103525
24	57	Br	-8.44052	-2.81222	-0.0251052	0.0118907
25	57	Br	-6.23877	-2.62309	-0.0860955	0.00904193
26	57	Br	-8.47586	-0.537858	-0.161997	0.00763586
BBBP
SMILES	COC1=CC(OC)=CC(C(NNC(CC2=CC=CC3=C2C=CC=C3)=O)=O)=C1
Atom Index	Atom Type	Atom Name	X	Y	Z	Attention
0	3	C	-6.27696	1.66681	-0.672149	0.00318295
1	5	O	-4.86884	1.14245	-1.0267	0.000263531
2	3	C	-4.36517	0.602116	0.0400233	0.00921127
3	3	C	-4.67934	0.198685	1.15605	0.00258332
4	3	C	-3.8861	-0.423888	2.23452	0.00907299
5	5	O	-3.93077	-0.907968	3.29112	0.000187222
6	3	C	-5.30773	-0.296716	3.80322	0.00383159
7	3	C	-2.72517	-0.911528	1.50613	0.003609
8	3	C	-2.27104	-0.85226	0.0506371	0.0184768
9	3	C	-0.880332	-1.4448	-0.40103	0.0455124
10	4	N	-0.33404	-0.763006	-1.54229	0.0102645
11	4	N	0.772302	-1.27613	-1.77094	0.0333238
12	3	C	1.67811	-0.131098	-2.45165	0.00499182
13	3	C	3.13194	-0.444605	-2.9346	0.146441
14	3	C	3.81451	-0.712216	-1.3537	0.335642
15	3	C	3.99864	-2.36429	-0.64302	0.00270425
16	3	C	4.6111	-2.21815	0.330849	0.00159034
17	3	C	5.00941	-1.20336	1.05446	0.00144113
18	3	C	4.73777	0.131544	0.735175	0.0123231
19	3	C	4.10306	0.368618	-0.505713	0.340124
20	3	C	3.70174	1.75375	-0.740908	0.00316034
21	3	C	4.02653	2.76531	0.0713626	0.00098498
22	3	C	4.70627	2.54723	1.09943	0.00133398
23	3	C	4.9083	1.2985	1.66869	0.00180607
24	5	O	1.04581	0.881553	-3.05252	0.000196586
25	5	O	-0.261593	-2.18788	0.140027	0.000516376
26	3	C	-3.05412	7.35596e-05	-0.635258	0.00722461
BBBP
SMILES	N#CC1C2=NN=C(CC(F)(F)F)N2CCC1N(CC3)CCC3C4=CC=CC=C4
Atom Index	Atom Type	Atom Name	X	Y	Z	Attention
0	4	N	1.01638	-1.94353	3.45437	0.00148885
1	3	C	1.06507	-1.01654	2.70531	0.128197
2	3	C	1.32575	0.355131	1.95786	0.0227173
3	3	C	3.16572	0.062775	1.50768	0.194704
4	4	N	4.15989	0.500193	2.23954	0.00318797
5	4	N	5.52219	0.183566	1.58817	0.00397571
6	3	C	5.02485	-0.326477	0.450914	0.269243
7	3	C	5.98362	-0.738408	-0.567761	3.50102e-05
8	3	C	6.48185	0.164842	-1.42939	0.000349361
9	57	Br	4.87004	0.714975	-2.4592	0.0174228
10	57	Br	6.86579	1.42442	-0.954177	0.00821498
11	57	Br	7.1753	-0.0752942	-2.46403	0.00611872
12	4	N	3.63869	-0.250192	0.412673	0.0289325
13	3	C	3.00399	-0.484717	-1.00835	0.00837439
14	3	C	1.32973	-0.865928	-0.524653	0.000171711
15	3	C	0.925004	0.374616	0.565594	0.0348079
16	4	N	-0.613596	0.317462	0.522115	0.168262
17	3	C	-0.992122	1.46482	1.4073	0.0396925
18	3	C	-2.63869	1.79201	1.22317	0.00592898
19	3	C	-1.29282	-0.737832	0.804865	0.0364945
20	3	C	-2.75181	-0.89088	1.3213	0.00271366
21	3	C	-3.36181	0.401383	0.810454	0.0111415
22	3	C	-3.997	0.159705	-0.662596	0.000787541
23	3	C	-5.49196	-0.0345126	-0.596959	0.00122534
24	3	C	-5.96544	-0.19567	-1.7842	0.00178783
25	3	C	-5.37882	-0.0398969	-3.00084	0.00137899
26	3	C	-3.82121	0.496907	-3.11047	0.00195054
27	3	C	-3.25414	0.676387	-1.63467	0.000695069
BBBP
SMILES	NC1=NC(CN2C(C3=CC=CC=C3)=CC=C2C4=CC=CC=C4)=CC=C1
Atom Index	Atom Type	Atom Name	X	Y	Z	Attention
0	4	N	-4.13935	-0.544216	-0.89386	0.0554653
1	3	C	-2.94778	-0.658975	-1.51069	0.0557689
2	4	N	-2.05924	-0.166362	-0.861871	0.00713847
3	3	C	-0.580232	-0.159823	-1.19659	0.0885433
4	3	C	0.451497	0.619445	-0.769653	0.00110106
5	4	N	0.983282	0.470672	0.542879	0.18549
6	3	C	1.53538	-0.71171	1.35986	0.319752
7	3	C	2.09055	-1.71932	0.396916	0.000853904
8	3	C	3.21342	-1.51253	-0.328184	0.000193102
9	3	C	3.63729	-2.70259	-0.994862	3.71317e-05
10	3	C	3.14522	-3.73539	-1.01724	1.42023e-05
11	3	C	2.11679	-3.91175	-0.355839	6.48127e-05
12	3	C	1.61731	-2.94206	0.539145	8.55942e-05
13	3	C	1.43364	-0.458307	2.63058	0.000665576
14	3	C	0.869181	0.781839	2.84226	0.00019264
15	3	C	0.343053	1.43358	1.45703	0.279842
16	3	C	-0.293051	2.63793	1.43047	0.004212
17	3	C	-1.74454	2.57979	1.24241	6.36656e-05
18	3	C	-2.32396	3.79555	1.01749	3.17698e-05
19	3	C	-1.35924	4.79224	0.853561	2.40947e-05
20	3	C	-0.436374	5.06221	1.47735	8.32448e-05
21	3	C	0.345937	3.79177	1.65137	8.33356e-05
22	3	C	-0.372882	-1.66249	-1.74335	0.000210094
23	3	C	-1.30742	-2.43775	-2.67945	7.99108e-05
24	3	C	-2.63124	-1.59361	-2.10519	3.82251e-06

## Sheet: SupplementaryTable2-Raw
Accuracy	ROC_AUC	Specificity	Sensitivity	MCC	Property	Index
0.89418	0.862775	0.958333	0.54023	0.556645	SR-ARE	0
0.8	0.864424	0.785714	0.809524	0.589256	Respiratory	0
0.792	0.877241	0.770492	0.8125	0.58374	Pgp-sub	0
0.885612	0.938068	0.868195	0.903179	0.771754	hERG	0
0.961326	0.86618	0.985694	0.28	0.320373	SR-ATAD5	0
0.754098	0.838682	0.783784	0.708333	0.488825	T12	0
0.936561	0.94108	0.970472	0.747253	0.74567	SR-MMP	0
0.858156	0.925375	0.875543	0.83737	0.713778	CYP2C19-inh	0
0.694561	0.75916	0.696078	0.693431	0.385881	H-HT	0
0.977444	0.810388	0.993798	0.45	0.547501	NR-PPAR-gamma	0
0.765668	0.83962	0.803965	0.703571	0.505536	ROA	0
0.843137	0.926245	0.773196	0.906542	0.688551	BBBP	0
0.83	0.915333	0.72	0.866667	0.565779	F(20%)	0
0.842697	0.894318	0.8	0.886364	0.688453	CYP2D6-sub	0
0.743802	0.815515	0.765625	0.719298	0.485456	FDAMDD	0
0.87234	0.922554	0.913043	0.833333	0.747733	DILI	0
0.951636	0.885557	0.984756	0.489362	0.559877	SR-p53	0
0.804878	0.864564	0.857143	0.727273	0.591032	CYP2C9-sub	0
0.730769	0.786903	0.679245	0.784314	0.465631	Carcinogenicity	0
0.97832	0.870476	0.990169	0.653846	0.669372	NR-AR	0
0.841129	0.911622	0.868493	0.801961	0.671469	CYP3A4-inh	0
0.981214	0.957724	0.995516	0.565217	0.668805	NR-AR-LBD	0
0.860791	0.917182	0.901478	0.778607	0.684047	CYP2C9-inh	0
0.944538	0.853572	0.973638	0.307692	0.29833	NR-Aromatase	0
0.903537	0.815416	0.954955	0.477612	0.46481	NR-ER	0
0.865719	0.927415	0.886431	0.841837	0.729821	CYP1A2-inh	0
0.973913	0.995518	0.978723	0.966292	0.945016	EC	0
0.892015	0.883811	0.943396	0.678431	0.643875	CYP2D6-inh	0
0.7	0.65812	0.538462	0.777778	0.316239	SkinSen	0
0.783784	0.865497	0.736842	0.833333	0.57185	CYP1A2-sub	0
0.954023	0.976213	0.910448	0.969072	0.87952	EI	0
0.730769	0.878788	0.666667	0.818182	0.4805	CYP2C19-sub	0
0.957413	0.891095	0.98495	0.5	0.555805	SR-HSE	0
0.830508	0.90731	0.806548	0.849188	0.655736	Ames	0
0.934132	0.927456	0.964467	0.701299	0.673446	NR-AhR	0
0.831683	0.906497	0.794118	0.850746	0.632491	F(30%)	0
0.90678	0.871036	0.8	0.92233	0.641316	HIA	0
0.875556	0.924115	0.866667	0.881481	0.743149	Pgp-inh	0
0.963534	0.813058	0.988218	0.470588	0.542111	NR-ER-LBD	0
0.722772	0.75451	0.7	0.745098	0.445623	CYP3A4-sub	0
0.89418	0.868074	0.954167	0.563218	0.563409	SR-ARE	1
0.8	0.863414	0.785714	0.809524	0.589256	Respiratory	1
0.816	0.883965	0.786885	0.84375	0.632094	Pgp-sub	1
0.882014	0.938006	0.866762	0.897399	0.76444	hERG	1
0.959945	0.866567	0.987124	0.2	0.248111	SR-ATAD5	1
0.704918	0.831081	0.783784	0.583333	0.37348	T12	1
0.934891	0.938603	0.966535	0.758242	0.741906	SR-MMP	1
0.853428	0.923635	0.86686	0.83737	0.704433	CYP2C19-inh	1
0.694561	0.763847	0.686275	0.70073	0.383804	H-HT	1
0.978947	0.802132	0.995349	0.45	0.57141	NR-PPAR-gamma	1
0.775204	0.839473	0.80837	0.721429	0.526731	ROA	1
0.843137	0.924391	0.793814	0.88785	0.686443	BBBP	1
0.83	0.908	0.72	0.866667	0.565779	F(20%)	1
0.831461	0.899116	0.777778	0.886364	0.667521	CYP2D6-sub	1
0.752066	0.814693	0.78125	0.719298	0.501788	FDAMDD	1
0.893617	0.915761	0.913043	0.875	0.788043	DILI	1
0.951636	0.871262	0.984756	0.489362	0.559877	SR-p53	1
0.804878	0.861472	0.836735	0.757576	0.59431	CYP2C9-sub	1
0.701923	0.778579	0.622642	0.784314	0.411782	Carcinogenicity	1
0.979675	0.883589	0.991573	0.653846	0.684781	NR-AR	1
0.839516	0.911356	0.868493	0.798039	0.667959	CYP3A4-inh	1
0.981214	0.958374	0.992526	0.652174	0.689819	NR-AR-LBD	1
0.859143	0.917628	0.899015	0.778607	0.680672	CYP2C9-inh	1
0.944538	0.856428	0.97188	0.346154	0.324048	NR-Aromatase	1
0.901929	0.811349	0.954955	0.462687	0.452361	NR-ER	1
0.869668	0.928502	0.887906	0.848639	0.737785	CYP1A2-inh	1
0.973913	0.99496	0.978723	0.966292	0.945016	EC	1
0.888973	0.885589	0.941509	0.670588	0.6338	CYP2D6-inh	1
0.65	0.648148	0.461538	0.740741	0.202279	SkinSen	1
0.810811	0.871345	0.736842	0.888889	0.631293	CYP1A2-sub	1
0.950192	0.976294	0.88806	0.971649	0.868371	EI	1
0.730769	0.884848	0.6	0.909091	0.516984	CYP2C19-sub	1
0.957413	0.874048	0.979933	0.583333	0.586842	SR-HSE	1
0.831812	0.907322	0.818452	0.842227	0.659279	Ames	1
0.928144	0.932477	0.959391	0.688312	0.647703	NR-AhR	1
0.831683	0.899034	0.794118	0.850746	0.632491	F(30%)	1
0.915254	0.86165	0.8	0.932039	0.663444	HIA	1
0.884444	0.922901	0.888889	0.881481	0.763057	Pgp-inh	1
0.963534	0.814866	0.991163	0.411765	0.52002	NR-ER-LBD	1
0.732673	0.740686	0.68	0.784314	0.467069	CYP3A4-sub	1
0.892416	0.871091	0.954167	0.551724	0.554255	SR-ARE	2
0.792857	0.877285	0.767857	0.809524	0.572832	Respiratory	2
0.816	0.88563	0.786885	0.84375	0.632094	Pgp-sub	2
0.882734	0.937773	0.869628	0.895954	0.765777	hERG	2
0.962707	0.869013	0.988555	0.24	0.303044	SR-ATAD5	2
0.721311	0.834741	0.810811	0.583333	0.405249	T12	2
0.933222	0.942967	0.964567	0.758242	0.736345	SR-MMP	2
0.851852	0.920857	0.865412	0.83564	0.701255	CYP2C19-inh	2
0.698745	0.767729	0.696078	0.70073	0.393306	H-HT	2
0.978947	0.800988	0.993798	0.5	0.587476	NR-PPAR-gamma	2
0.77248	0.835653	0.817181	0.7	0.517537	ROA	2
0.852941	0.925571	0.793814	0.906542	0.707203	BBBP	2
0.82	0.918267	0.68	0.866667	0.533187	F(20%)	2
0.831461	0.894444	0.8	0.863636	0.664644	CYP2D6-sub	2
0.735537	0.804345	0.765625	0.701754	0.468537	FDAMDD	2
0.87234	0.91712	0.913043	0.833333	0.747733	DILI	2
0.953058	0.878316	0.98628	0.489362	0.569961	SR-p53	2
0.804878	0.841218	0.857143	0.727273	0.591032	CYP2C9-sub	2
0.75	0.791435	0.679245	0.823529	0.507299	Carcinogenicity	2
0.982385	0.867761	0.994382	0.653846	0.718762	NR-AR	2
0.841935	0.908741	0.871233	0.8	0.672883	CYP3A4-inh	2
0.985549	0.960064	0.995516	0.695652	0.758187	NR-AR-LBD	2
0.854201	0.91568	0.89532	0.771144	0.669464	CYP2C9-inh	2
0.944538	0.852913	0.973638	0.307692	0.29833	NR-Aromatase	2
0.90836	0.811685	0.963964	0.447761	0.46947	NR-ER	2
0.86019	0.926943	0.876106	0.841837	0.718747	CYP1A2-inh	2
0.973913	0.995199	0.978723	0.966292	0.945016	EC	2
0.885932	0.887112	0.939623	0.662745	0.623725	CYP2D6-inh	2
0.675	0.665242	0.461538	0.777778	0.2446	SkinSen	2
0.810811	0.880117	0.789474	0.833333	0.622807	CYP1A2-sub	2
0.954023	0.976905	0.910448	0.969072	0.87952	EI	2
0.769231	0.90303	0.666667	0.909091	0.575758	CYP2C19-sub	2
0.955836	0.897482	0.979933	0.555556	0.566081	SR-HSE	2
0.837027	0.90987	0.821429	0.849188	0.669577	Ames	2
0.92515	0.93267	0.956007	0.688312	0.637189	NR-AhR	2
0.851485	0.906716	0.794118	0.880597	0.670025	F(30%)	2
0.923729	0.868447	0.8	0.941748	0.687202	HIA	2
0.884444	0.921132	0.888889	0.881481	0.763057	Pgp-inh	2
0.962132	0.805683	0.989691	0.411765	0.505998	NR-ER-LBD	2
0.752475	0.741471	0.7	0.803922	0.506912	CYP3A4-sub	2
0.888889	0.871534	0.95	0.551724	0.543096	SR-ARE	3
0.792857	0.865062	0.767857	0.809524	0.572832	Respiratory	3
0.792	0.885246	0.770492	0.8125	0.58374	Pgp-sub	3
0.876259	0.938948	0.86533	0.887283	0.752737	hERG	3
0.958564	0.859585	0.985694	0.2	0.238033	SR-ATAD5	3
0.704918	0.838682	0.783784	0.583333	0.37348	T12	3
0.934891	0.94466	0.964567	0.769231	0.744007	SR-MMP	3
0.849488	0.921676	0.863965	0.83218	0.696449	CYP2C19-inh	3
0.694561	0.769089	0.676471	0.708029	0.381831	H-HT	3
0.974436	0.781395	0.990698	0.45	0.506913	NR-PPAR-gamma	3
0.773842	0.836668	0.812775	0.710714	0.522095	ROA	3
0.828431	0.920561	0.773196	0.878505	0.657136	BBBP	3
0.84	0.919467	0.72	0.88	0.585206	F(20%)	3
0.842697	0.892172	0.8	0.886364	0.688453	CYP2D6-sub	3
0.727273	0.812569	0.765625	0.684211	0.451697	FDAMDD	3
0.851064	0.903533	0.869565	0.833333	0.702899	DILI	3
0.953058	0.869713	0.983232	0.531915	0.583737	SR-p53	3
0.817073	0.858998	0.857143	0.757576	0.617976	CYP2C9-sub	3
0.730769	0.77673	0.660377	0.803922	0.468477	Carcinogenicity	3
0.98374	0.872812	0.994382	0.692308	0.744422	NR-AR	3
0.845161	0.910754	0.875342	0.801961	0.679405	CYP3A4-inh	3
0.981214	0.954929	0.994021	0.608696	0.678772	NR-AR-LBD	3
0.857496	0.918188	0.89532	0.781095	0.677702	CYP2C9-inh	3
0.942857	0.83887	0.970123	0.346154	0.316277	NR-Aromatase	3
0.898714	0.813883	0.954955	0.432836	0.426983	NR-ER	3
0.865719	0.929316	0.884956	0.843537	0.729827	CYP1A2-inh	3
0.973913	0.995458	0.978723	0.966292	0.945016	EC	3
0.893536	0.88664	0.946226	0.67451	0.647139	CYP2D6-inh	3
0.675	0.690883	0.461538	0.777778	0.2446	SkinSen	3
0.783784	0.876462	0.736842	0.833333	0.57185	CYP1A2-sub	3
0.952107	0.977963	0.910448	0.966495	0.874817	EI	3
0.807692	0.890909	0.733333	0.909091	0.636662	CYP2C19-sub	3
0.949527	0.880353	0.978261	0.472222	0.491022	SR-HSE	3
0.840939	0.90866	0.830357	0.849188	0.677918	Ames	3
0.932635	0.925363	0.961083	0.714286	0.671594	NR-AhR	3
0.821782	0.898156	0.794118	0.835821	0.614487	F(30%)	3
0.915254	0.873139	0.8	0.932039	0.663444	HIA	3
0.884444	0.927058	0.877778	0.888889	0.761544	Pgp-inh	3
0.963534	0.823324	0.989691	0.441176	0.530967	NR-ER-LBD	3
0.752475	0.755686	0.7	0.803922	0.506912	CYP3A4-sub	3
0.887125	0.866505	0.945833	0.563218	0.541538	SR-ARE	4
0.807143	0.866018	0.785714	0.821429	0.60236	Respiratory	4
0.808	0.878394	0.803279	0.8125	0.615779	Pgp-sub	4
0.883453	0.938463	0.87106	0.895954	0.767185	hERG	4
0.961326	0.862933	0.985694	0.28	0.320373	SR-ATAD5	4
0.688525	0.844595	0.756757	0.583333	0.342803	T12	4
0.931553	0.939912	0.968504	0.725275	0.724471	SR-MMP	4
0.86052	0.922965	0.874096	0.844291	0.718699	CYP2C19-inh	4
0.707113	0.760305	0.696078	0.715328	0.408264	H-HT	4
0.97594	0.824651	0.992248	0.45	0.526146	NR-PPAR-gamma	4
0.782016	0.838037	0.823789	0.714286	0.538074	ROA	4
0.843137	0.924222	0.783505	0.897196	0.687356	BBBP	4
0.83	0.9044	0.68	0.88	0.552823	F(20%)	4
0.831461	0.901263	0.755556	0.909091	0.67181	CYP2D6-sub	4
0.760331	0.815241	0.8125	0.701754	0.518536	FDAMDD	4
0.893617	0.92346	0.913043	0.875	0.788043	DILI	4
0.947368	0.881527	0.981707	0.468085	0.523673	SR-p53	4
0.804878	0.848639	0.857143	0.727273	0.591032	CYP2C9-sub	4
0.730769	0.767666	0.660377	0.803922	0.468477	Carcinogenicity	4
0.979675	0.874325	0.991573	0.653846	0.684781	NR-AR	4
0.839516	0.910518	0.865753	0.801961	0.668315	CYP3A4-inh	4
0.981214	0.95709	0.994021	0.608696	0.678772	NR-AR-LBD	4
0.852554	0.915849	0.887931	0.781095	0.667778	CYP2C9-inh	4
0.946218	0.85413	0.973638	0.346154	0.332266	NR-Aromatase	4
0.900322	0.80714	0.954955	0.447761	0.439754	NR-ER	4
0.864929	0.926684	0.882006	0.845238	0.728259	CYP1A2-inh	4
0.973913	0.996135	0.978723	0.966292	0.945016	EC	4
0.892015	0.89063	0.94434	0.67451	0.642965	CYP2D6-inh	4
0.675	0.69302	0.461538	0.777778	0.2446	SkinSen	4
0.837838	0.885965	0.789474	0.888889	0.680355	CYP1A2-sub	4
0.95977	0.97966	0.932836	0.969072	0.895447	EI	4
0.807692	0.884848	0.733333	0.909091	0.636662	CYP2C19-sub	4
0.94795	0.902151	0.978261	0.444444	0.468234	SR-HSE	4
0.837027	0.906352	0.827381	0.844548	0.67014	Ames	4
0.932635	0.928374	0.962775	0.701299	0.667863	NR-AhR	4
0.821782	0.888938	0.794118	0.835821	0.614487	F(30%)	4
0.923729	0.86343	0.8	0.941748	0.687202	HIA	4
0.88	0.925432	0.877778	0.881481	0.753086	Pgp-inh	4
0.963534	0.816653	0.989691	0.441176	0.530967	NR-ER-LBD	4
0.732673	0.738039	0.68	0.784314	0.467069	CYP3A4-sub	4

[truncated: 16 more sheets: SupplementaryTable2, SupplementaryTable3-Raw, SupplementaryTable3, SupplementaryTable14_Raw, SupplementaryFig2-RawEmbeddings, SupplementaryFig2-UMAP-Result, SupplementaryTable 16-Raw, SupplementaryTable 16, SupplementaryTable 9, SupplementaryTable 10, SupplementaryFig. 3, SupplementaryTable 17, SupplementaryFig. 4, SupplementaryFig. 5, SupplementaryFig. 6, Source Data of LogS]
